# Supplementary material for: Accelerating functional gene discovery in osteoarthritis
Source: Nat Commun. 2021 Jan 20;12:467. doi: 10.1038/s41467-020-20761-5 (PMC7817695; doi:10.1038/s41467-020-20761-5)
Supplement: Supplementary file 2 — Supplementary Data 1 [file 41467_2020_20761_MOESM2_ESM.xlsx]

## Sheet: Supplementary Data 1
OARSI, synovitis and osteophyte scoring in sham and DMM-operated limbs by histology
		OARSI score		Synovitis mean scores		Osteophyte score
Sample	Sham/DMM	Sum (Total joint)	Max (Total joint)	Lateral	Medial	Scorer 1	Scorer 2	Scorer 3	Consensus
WT-2	Sham	6.5	2	0.2	0.8	no	no	no	no
WT-4	Sham	9.5	2	1.4	0	no	no	no	no
WT-8	Sham	2.5	1	1.4	0	no	no	no	no
WT-10	Sham	5.5	2	0.4	0	no	no	no	no
WT-14	Sham	4	1	1.2	0.2	no	yes	no	no
WT-16	Sham	3	1	0.6	0	no	no	no	no
WT-19	Sham	5.5	2	0.6	0	no	no	no	no
WT-23	Sham	4	2	0.6	0	no	no	no	no
WT-25	Sham	13.5	2	1	0.2	no	no	no	no
WT-27	Sham	7	1	0.8	0.2	no	no	no	no
WT-31	Sham	0	0	1	0.6	no	no	no	no
WT-2	DMM	28	3	0	1	no	no	yes	no
WT-4	DMM	51	5	0.6	1.8	yes	yes	yes	yes
WT-8	DMM	16	2	0.4	0	yes	yes	yes	yes
WT-10	DMM	22	3	0.2	1	yes	yes	yes	yes
WT-14	DMM	25	4	0.6	1.2	yes	yes	yes	yes
WT-16	DMM	33.5	4	0	1.2	yes	yes	yes	yes
WT-19	DMM	23.5	3	0.2	1.4	yes	yes	yes	yes
WT-23	DMM	18	2	1.2	2	yes	yes	yes	yes
WT-25	DMM	25.5	3	0.6	1.6	yes	yes	yes	yes
WT-27	DMM	39.5	4	1.4	0.8	yes	yes	yes	yes
WT-31	DMM	18	3	1.8	0.4	yes	yes	yes	yes
								No osteophyte	12
								Osteophyte	10
								Total	22
