# Supplementary material for: Accelerating functional gene discovery in osteoarthritis
Source: Nat Commun. 2021 Jan 20;12:467. doi: 10.1038/s41467-020-20761-5 (PMC7817695; doi:10.1038/s41467-020-20761-5)
Supplement: Supplementary file 3 — Supplementary Data 2 [file 41467_2020_20761_MOESM3_ESM.xlsx]

## Sheet: Supplementary Data 2
Osteophyte scoring in sham and DMM-operated limbs by iodine contrast-enhanced micro-computerized tomography (ICEµCT) and joint surface replication (JSR)
		Cg. Damage Area: MTP (%)	Osteophyte score (ICEµCT)				Osteophyte score (JSR)
Sample	Sham/DMM		Scorer 1	Scorer 2	Scorer 3	Consensus	Scorer 1	Scorer 2	Scorer 3	Consensus
WT-1	Sham	0.611457	no	no	no	no	no	no	yes	no
WT-3	Sham	0.253038	no	no	no	no	no	no	no	no
WT-7	Sham	0.752266	no	no	no	no	no	no	no	no
WT-5	Sham	0.375461	no	no	no	no	no	no	no	no
WT-9	Sham	0.271553	no	no	no	no	no	no	no	no
WT-11	Sham	0.22701	no	no	no	no	no	no	no	no
WT-13	Sham	0.248344	no	no	no	no	no	no	no	no
WT-15	Sham	1.06798	no	no	no	no	no	no	no	no
WT-18	Sham	0.920756	no	no	no	no	no	no	no	no
WT-20	Sham	1.03864	no	no	no	no	no	no	no	no
WT-22	Sham	1.09993	no	no	yes	no	no	no	no	no
WT-24	Sham	0.760225	no	no	no	no	no	no	no	no
WT-26	Sham	0.704824	no	no	no	no	no	no	no	no
WT-28	Sham	1.63147	no	no	no	no	no	no	no	no
WT-30	Sham	0.656602	no	no	no	no	no	no	yes	no
WT-32	Sham	0.820597	no	no	no	no	no	no	no	no
WT-1	DMM	14.9673	yes	yes	yes	yes	yes	yes	yes	yes
WT-3	DMM	18.3396	yes	yes	yes	yes	yes	yes	yes	yes
WT-7	DMM	3.76357	yes	no	no	no	yes	yes	yes	yes
WT-5	DMM	10.1104	yes	yes	yes	yes	yes	yes	yes	yes
WT-9	DMM	35.5327	yes	yes	yes	yes	yes	yes	yes	yes
WT-11	DMM	25.9002	yes	no	yes	yes	yes	yes	yes	yes
WT-13	DMM	34.4523	yes	yes	yes	yes	yes	yes	yes	yes
WT-15	DMM	38.0263	yes	yes	yes	yes	yes	yes	yes	yes
WT-18	DMM	13.7679	yes	no	no	no	yes	yes	yes	yes
WT-20	DMM	10.2167	yes	yes	yes	yes	yes	yes	yes	yes
WT-22	DMM	6.99027	yes	yes	yes	yes	yes	yes	no	yes
WT-24	DMM	7.72915	yes	yes	no	yes	yes	yes	yes	yes
WT-26	DMM	7.01886	yes	yes	yes	yes	yes	yes	yes	yes
WT-28	DMM	31.4634	yes	yes	yes	yes	yes	yes	yes	yes
WT-30	DMM	21.3651	yes	yes	yes	yes	yes	yes	yes	yes
WT-32	DMM	8.55531	yes	yes	yes	yes	yes	yes	no	yes
No osteophyte						18				16
Osteophyte						14				16
Total						32				32
Fisher's exact P-value vs. histology (2-tailed)						>0.9999				0.7874
