# Supplementary material for: Accelerating functional gene discovery in osteoarthritis
Source: Nat Commun. 2021 Jan 20;12:467. doi: 10.1038/s41467-020-20761-5 (PMC7817695; doi:10.1038/s41467-020-20761-5)
Supplement: Supplementary file 4 — Supplementary Data 3 [file 41467_2020_20761_MOESM4_ESM.xlsx]

## Sheet: Supplementary Data 3
Datasets for all joint phenotyping pipeline parameters in 100 16-week-old wild-type mice
Tissue compartment:	Articular cartilage								Subchondral bone										Whole mouse
Parameter:	Cg.V		Median Cg.Th		Maximum Cg.Th		Cg. Damage Area		SC BV/TV		SC Tb.Th		SC Tb.N		SC TMD		SC BMC		Weight (16 weeks)
Unit:	(mm3)		(mm)		(mm)		(%)		(%)		(mm)		(1/mm)		(mg HA/cm3)		(median grey level)		(g)
Technique:	ICEµCT		ICEµCT		ICEµCT		JSR		ICEµCT		ICEµCT		ICEµCT		ICEµCT		scXRM
Reference range:	mean ± 2SD	2.5–97.5%	2.5–97.5%	2.5–97.5%	mean ± 2SD	2.5–97.5%	2.5–97.5%	2.5–97.5%	mean ± 2SD	2.5–97.5%	mean ± 2SD	mean ± 2SD	mean ± 2SD	2.5-97.5%	mean ± 2SD	2.5–97.5%	mean ± 2SD	mean ± 2SD	mean ± 2SD
ID of 100 WT mice	LTP	MTP	LTP	MTP	LTP	MTP	LTP	MTP	LTP	MTP	LTP	MTP	LTP	MTP	LTP	MTP	LTP	MTP
M02286957	0.0357	0.0269	0.082	0.074	0.094	0.108	2.45829	1.58774	65.54	86.22	0.1032	0.2167	16.556	10.3902	1234.2	1220.79	187	192	30.3
M02287113	0.0284	0.0205	0.078	0.068	0.086	0.09	1.04958	0.438494	66.31	86.49	0.1003	0.233	16.7139	9.8876	1201.23	1362.99	186	180	35
M02287250	0.0358	0.0266	0.086	0.082	0.098	0.104	0.739503	0.109565	58.26	70.59	0.0864	0.1339	15.6142	13.3818	1201.23	1186.92	179	179	29.3
M02287252	0.0301	0.0255	0.078	0.074	0.086	0.096	0.861824	0.0211703	67.19	80.42	0.1122	0.1714	15.2563	13.0017	1231.39	1294.43	188	182	33.3
M02287278	0.0329	0.0233	0.08	0.066	0.092	0.096	0.640334	0.580556	64.47	82.81	0.107	0.1913	15.3415	11.5849	1191.09	1252.04	196	184	32.7
M02287310	0.0401	0.0306	0.086	0.082	0.108	0.106	1.4687	0.0758133	68.37	80.79	0.1198	0.18	15.3902	12.2018	1285.92	1270.43	187	179	29
M02289441	0.0279	0.0204	0.076	0.068	0.094	0.092	0.881733	2.29642	65.19	86.79	0.0938	0.1873	16.7826	11.8984	1211.37	1376.49	175	179	35.3
M02295224	0.0273	0.0238	0.072	0.066	0.092	0.094	0.88883	0.926431	63.25	71.61	0.0917	0.1182	16.7717	16.1979	1184.2	1270.43	182	182	31.5
M02295226	0.0306	0.0269	0.084	0.078	0.096	0.098	0.978893	1.49121	61.04	63.71	0.0873	0.0936	16.3944	16.4035	1208.57	1133.66	177	176	30.7
M02295227	0.0326	0.0278	0.088	0.078	0.11	0.1	0.650017	1.28332	64.07	76.11	0.0997	0.1427	16.4276	14.0063	1220.16	1177.95	178	185	35.6
M02295228	0.0307	0.0262	0.082	0.074	0.102	0.096	0.919523	0.889598	61.54	81.99	0.0961	0.1652	15.7861	13.2735	1173.88	1339.72	182	192	32.6
M02299990	0.0329	0.0238	0.076	0.068	0.106	0.092	0.337095	0.154622	61.76	79.06	0.0947	0.1622	16.3257	13.0449	1150.42	1246.61	182	179	33.1
M02299993	0.0327	0.0204	0.082	0.064	0.098	0.09	0.345963	0.64455	59.24	85.03	0.1024	0.2031	13.6984	10.7138	1195.25	1341.35	186	183	33.9
M02299995	0.0212	0.0209	0.068	0.074	0.082	0.1	0.515966	0.239934	62.55	67.31	0.0854	0.1054	16.3871	15.6471	1225.69	1190.09	180	183	30.5
M02302177	0.0417	0.0293	0.086	0.076	0.1	0.106	1.00277	1.51848	62.92	84.46	0.1017	0.203	15.4184	11.2281	1229.58	1237.82	182	190	34.7
M02302185	0.0395	0.0274	0.086	0.074	0.108	0.1	0.389314	0.0885893	69.8	87.27	0.1106	0.234	16.1024	9.8496	1243.26	1277.86	189	188	33.7
M02302186	0.0392	0.0244	0.088	0.07	0.098	0.1	1.56857	1.10431	63.48	83.09	0.0989	0.1889	16.7199	11.5274	1189.64	1251.59	185	187	29.2
M02302193	0.038	0.0247	0.084	0.064	0.102	0.096	0.487301	0.314356	67.61	86.6	0.1054	0.2165	16.1015	10.2067	1227.95	1303.22	187	189	32
M02303124	0.0261	0.025	0.066	0.076	0.086	0.098	0.184028	0.14741	63.54	73	0.0895	0.1286	17.2118	14.3752	1213.64	1264.36	182	176	30.5
M02303126	0.034	0.025	0.082	0.07	0.096	0.096	0.366039	1.28831	69.71	84.29	0.1066	0.2236	17.2126	9.8586	1226.59	1263.27	188	189	31.3
M02303128	0.03	0.0219	0.082	0.07	0.104	0.096	0.668345	0.54116	69.42	85.76	0.1101	0.2017	16.1251	10.9571	1237.91	1250.59	183	181	29.7
M02303581	0.0353	0.0281	0.08	0.078	0.096	0.102	1.58606	0.140715	65.94	84.26	0.1058	0.2119	16.4056	10.8685	1195.07	1344.97	186	187	33.6
M02303582	0.0281	0.0249	0.076	0.078	0.088	0.104	0.560553	0.420503	68.91	79.24	0.1015	0.1562	17.7505	13.1882	1233.38	1212.19	186	186	35
M02303583	0.0343	0.0249	0.084	0.072	0.1	0.094	3.07718	0.487265	67.09	83.99	0.1071	0.1774	16.0235	12.3713	1180.94	1332.38	190	183	33.2
M02311469	0.0248	0.0225	0.072	0.074	0.082	0.096	1.11487	0.806549	60.86	70.78	0.0828	0.1164	17.7522	16.4608	1192.81	1165.82	179	173	24.8
M02311470	0.029	0.0232	0.078	0.074	0.094	0.096	0.41537	1.2601	65.57	64.45	0.0872	0.0999	17.6808	16.6784	1206.85	1158.75	177	173	29.7
M02311619	0.0364	0.0277	0.09	0.076	0.104	0.106	1.02617	1.39606	66.03	77.76	0.1013	0.178	16.5388	12.0519	1247.6	1219.25	187	188	30.4
M02311621	0.0342	0.0225	0.084	0.068	0.108	0.094	0.138099	0.38567	66.04	79.3	0.0968	0.1761	16.7185	12.0328	1222.33	1221.16	182	186	31.2
M02312125	0.0355	0.0252	0.082	0.068	0.096	0.094	0.768195	1.17364	73.87	80.04	0.1218	0.1662	15.8712	12.954	1287.28	1221.61	185	182	37.4
M02312126	0.0359	0.0276	0.082	0.066	0.1	0.096	0.384267	1.47357	66.45	82.52	0.1138	0.1928	15.2392	11.3802	1266.38	1166.34	184	190	34.4
M02312139	0.0275	0.0207	0.072	0.064	0.098	0.086	0.434558	0.0539442	67.82	75.77	0.0994	0.1378	17.2947	14.8251	1238.18	1233.75	181	174	37.6
M02315513	0.0341	0.0221	0.08	0.064	0.092	0.09	0.760242	0.110203	64.19	74.87	0.0947	0.1483	16.3008	13.4678	1212.01	1233.29	184	184	31.8
M02315514	0.0344	0.0251	0.08	0.074	0.11	0.1	0.247334	0.233634	57.75	76.67	0.0909	0.1581	15.7466	13.1136	1146.07	1225.78	185	178	32.4
M02318531	0.0332	0.0222	0.086	0.066	0.106	0.096	0.174493	0.0579544	64.1	81.03	0.0963	0.1691	17.4546	12.4388	1221.52	1254.03	177	179	32.2
M02318532	0.0321	0.0286	0.082	0.076	0.102	0.102	0.148709	0.62866	59.26	70.68	0.0922	0.1219	14.7868	16.0851	1162.74	1289.45	179	175	27.8
M02318534	0.0345	0.0228	0.086	0.07	0.108	0.098	0.127237	0.179896	56.78	78.55	0.0824	0.1473	16.2621	14.4008	1142.72	1333.47	178	176	39
M02318535	0.0309	0.0227	0.074	0.064	0.086	0.09	2.65606	0.0113882	61.84	80.8	0.0903	0.164	17.012	13.1494	1153.95	1357.65	183	176	41.8
M02319155	0.0329	0.0238	0.078	0.064	0.092	0.098	0.734566	1.25031	64.96	83.47	0.0933	0.1792	17.2698	11.88	1248.78	1242.8	179	184	29.7
M02319158	0.0337	0.0252	0.088	0.074	0.102	0.098	0.580137	0.955486	55.52	72.48	0.084	0.131	15.0887	14.1898	1183.3	1160.29	173	182	30.7
M02320072	0.0315	0.0248	0.082	0.076	0.098	0.094	0.103969	0.00602561	55.59	79.16	0.082	0.1538	15.8492	13.8407	1144.62	1335.82	179	182	32.8
M02320165	0.0346	0.0325	0.086	0.086	0.1	0.11	0.442527	0.0291527	56.49	72.75	0.098	0.1379	14.132	14.6825	1167.9	1292.08	181	186	32.7
M02320166	0.0284	0.0229	0.07	0.07	0.086	0.09	0.400278	0.0379087	60.11	77.28	0.0872	0.1463	16.8143	14.1692	1207.3	1321.6	180	171	31.8
M02325309	0.036	0.0297	0.086	0.082	0.104	0.106	1.85408	0.39125	62.58	81.13	0.1005	0.1743	15.5821	12.6117	1217.71	1287.64	184	183	33
M02325311	0.0381	0.0314	0.09	0.092	0.108	0.112	0.693754	0.0929984	67.09	82.78	0.1062	0.179	15.7817	12.2872	1192.99	1346.42	184	189	40.2
M02330859	0.0307	0.027	0.082	0.072	0.096	0.1	0.188956	0.543557	58.41	75.78	0.0869	0.1346	15.859	14.7602	1197.97	1215.45	176	178	24.3
M02330870	0.0332	0.0234	0.078	0.064	0.094	0.092	1.40187	0.404838	69.48	80.11	0.1126	0.1661	16.1497	12.6616	1207.57	1322.33	184	182	36.7
M02333893	0.029	0.0226	0.07	0.066	0.09	0.092	3.03187	0.131708	70.19	84.23	0.1108	0.1943	16.4372	11.0553	1238.82	1195.89	184	189	33.1
M02333894	0.0308	0.0253	0.074	0.07	0.102	0.098	1.07461	2.12249	59.08	66.35	0.0917	0.1118	15.6514	14.8907	1214.27	1170.53	173	168	31.7
M02333896	0.0306	0.0215	0.074	0.06	0.1	0.086	1.69757	0.68702	67.59	84.77	0.1063	0.1836	16.5077	11.527	1258.86	1356.73	183	187	31.1
M02334479	0.0254	0.0226	0.066	0.066	0.086	0.09	0.0782474	0.344631	55.82	64.11	0.0806	0.1027	15.2649	15.9113	1184.38	1165.36	173	171	32.1
M02334480	0.0318	0.0267	0.078	0.078	0.098	0.096	1.2469	1.26564	63.38	75.63	0.0881	0.1438	17.8241	13.9236	1208.02	1216.63	181	181	34.7
M02337795	0.0317	0.0288	0.076	0.08	0.092	0.1	2.31576	0.212761	63.42	77.6	0.0881	0.1461	16.9375	14.4707	1178.22	1309.19	181	180	31.4
M02337796	0.0357	0.0279	0.088	0.078	0.102	0.104	1.58015	0.62325	57.54	74.59	0.0866	0.1402	16.3738	14.2477	1136.29	1217.53	180	184	30.2
M02337797	0.0277	0.0269	0.066	0.068	0.078	0.094	0.333337	0.2701	60.3	77.27	0.0962	0.1531	16.1369	13.5533	1199.24	1182.39	178	183	30
M02337798	0.0334	0.0263	0.076	0.074	0.09	0.098	1.55471	0.93531	61.57	86.25	0.0917	0.2124	16.9644	11.1088	1158.3	1342.34	183	186	31.6
M02339246	0.0306	0.025	0.076	0.078	0.102	0.104	1.05064	0.22049	55.52	76.3	0.0779	0.1404	15.7973	14.7149	1132.78	1320.26	175	178	32.7
M02339247	0.0353	0.0285	0.078	0.076	0.112	0.106	0.429057	0.769922	56.14	68.24	0.0846	0.1233	16.3066	14.9867	1167.15	1185.48	177	183	32.1
M02339248	0.0325	0.026	0.08	0.072	0.094	0.094	0.890652	0.112132	67.81	82.27	0.0983	0.1895	17.2624	11.5268	1239.81	1272.82	182	174	30.5
M02340376	0.0292	0.0234	0.072	0.076	0.086	0.096	1.90361	0.172888	60.77	80.06	0.0984	0.1778	14.9943	12.1045	1245.43	1231.19	180	183	29.3
M02340377	0.0368	0.0303	0.08	0.08	0.094	0.096	2.10491	0.679195	64.05	81.55	0.0944	0.1829	16.4216	11.6937	1225.48	1290.51	177	188	32.9
M02340378	0.029	0.0254	0.076	0.076	0.098	0.104	0.46847	0.279002	56.4	73.57	0.08	0.1208	15.1639	15.8462	1160.8	1293.69	175	184	36.1
M02340379	0.0361	0.0261	0.082	0.072	0.102	0.092	1.37189	0	67.9	86.1	0.1103	0.2051	15.3387	10.7719	1189.19	1381.49	181	181	27.1
M02341338	0.0314	0.0216	0.072	0.068	0.088	0.094	0.56735	0.0157355	61.61	75.06	0.0943	0.1452	16.7287	13.1541	1233.19	1192.91	187	175	31.7
M02341339	0.0307	0.0212	0.076	0.058	0.09	0.084	0.599725	0.0714814	64.16	81.44	0.0958	0.1512	17.1166	13.5325	1234.91	1281.26	183	181	32.2
M02342846	0.0301	0.0272	0.068	0.068	0.09	0.088	0.170361	0.0104308	61.5	73.84	0.0947	0.138	16.5595	13.9422	1218.76	1200.99	179	189	36.7
M02342848	0.0274	0.0215	0.074	0.07	0.088	0.1	0.816963	0.0234208	54.88	64.43	0.0738	0.0937	15.9346	16.16	1137.4	1258.22	176	176	32.3
M02342849	0.0285	0.0221	0.07	0.07	0.094	0.088	0.390804	0.0699028	49.95	68.89	0.0704	0.1063	15.2166	16.7983	1095.31	1280.26	174	176	29.3
M02342855	0.0258	0.0237	0.066	0.072	0.082	0.092	0.525735	0.0101451	59.84	70.13	0.0781	0.1171	17.5978	15.9675	1179.31	1160.8	181	180	32.9
M02342857	0.0315	0.0227	0.08	0.068	0.092	0.092	0.174419	0.126347	56.77	85.17	0.0834	0.176	15.2727	12.5005	1125.16	1365.53	179	182	31
M02344733	0.0351	0.0317	0.088	0.074	0.102	0.102	1.4011	0.612755	56.09	66.87	0.0847	0.1161	15.3949	14.8863	1198.63	1137.22	179	187	34.6
M02344734	0.0332	0.03	0.08	0.08	0.1	0.102	0.649601	0.219231	60.16	81.44	0.088	0.1727	15.6834	12.8924	1167.43	1363.62	182	189	31
M02344814	0.0292	0.0202	0.074	0.064	0.098	0.088	0.161056	1.46739	51.22	70.29	0.0717	0.1129	15.8561	16.1853	1134.68	1305.21	170	173	30.5
M02344815	0.0345	0.0229	0.082	0.066	0.094	0.092	0.203836	0.0921898	55.62	66.43	0.074	0.1031	16.153	16.4342	1135.13	1289.7	174	180	36.7
M02344818	0.0282	0.0249	0.066	0.06	0.078	0.086	0.602483	0.158273	56.53	58.34	0.0799	0.0863	16.391	15.5625	1186.47	1091.41	175	172	31.2
M02344819	0.0301	0.0227	0.076	0.062	0.094	0.082	0.346862	1.35033	64.01	64.55	0.0928	0.099	16.8121	16.4324	1257.4	1232.1	179	176	33.5
M02344820	0.0299	0.0229	0.072	0.062	0.086	0.092	0.627991	0.913419	63.54	80.77	0.099	0.1685	15.592	12.4409	1259.85	1201.08	174	183	32.1
M02345220	0.0316	0.0266	0.074	0.07	0.086	0.1	1.20531	0.0514103	70.74	83.59	0.1113	0.179	16.7082	11.9593	1266.48	1187.74	183	184	32.8
M02345221	0.033	0.0222	0.074	0.066	0.088	0.096	0.0922278	0.145087	69.91	85.53	0.1052	0.1836	16.6117	11.7426	1257.77	1165.25	182	190	32.9
M02345222	0.0335	0.0229	0.086	0.07	0.1	0.092	0.129644	0.169543	57.96	85.68	0.0871	0.1911	15.0776	12.0069	1143.48	1394.82	176	184	40.2
M02350231	0.0365	0.0287	0.086	0.078	0.102	0.106	1.10958	0.255948	61.19	88.05	0.0965	0.2278	15.456	10.162	1157.08	1373.23	185	190	35.6
M02350233	0.0316	0.0291	0.078	0.076	0.1	0.102	0.552824	0.108088	60.12	67.08	0.0867	0.1229	17.5372	14.6224	1210.96	1202.53	181	182	32.4
M02350234	0.0359	0.0284	0.086	0.08	0.102	0.102	0.766337	0.0903446	63.65	82.85	0.0986	0.1791	15.7241	12.041	1220.31	1236.54	183	187	30.4
M02350236	0.039	0.0282	0.084	0.072	0.104	0.102	0.890662	0.751404	69.08	83.97	0.1091	0.1864	16.3891	11.4865	1236.54	1196.9	191	194	33.9
M02350237	0.033	0.029	0.08	0.076	0.094	0.106	0.276675	0.185339	61.35	76.71	0.0878	0.1383	16.5724	14.17	1223.57	1191.19	182	181	28.9
M02351498	0.035	0.0307	0.082	0.076	0.1	0.102	0.207337	0.350932	68.61	87.75	0.1065	0.198	16.3165	11.051	1211.69	1367.88	182	191	31.8
M02355075	0.0314	0.0298	0.076	0.08	0.096	0.102	0.72051	0.795834	70.98	85.87	0.1065	0.2041	16.7136	10.7633	1243.62	1190.1	190	191	36.4
M02364046	0.0308	0.0268	0.076	0.074	0.096	0.094	1.33185	0.56275	61.89	85.32	0.0927	0.1853	16.4551	11.7209	1133.86	1352.01	186	191	30.3
M02364047	0.0297	0.0262	0.072	0.07	0.088	0.092	1.61097	0.153813	61.82	76.98	0.096	0.1453	16.2159	13.6452	1211.14	1175.59	182	187	37.3
M02364713	0.0366	0.0271	0.086	0.072	0.102	0.094	0.475294	0.996905	72.28	81.86	0.117	0.1806	16.7806	11.9544	1252.48	1204.54	185	189	28.5
M02364715	0.0366	0.0282	0.084	0.066	0.104	0.098	0.518865	0.717196	74.54	86.64	0.1197	0.2383	15.7957	9.6203	1249.74	1199.24	194	189	35
M02374611	0.0338	0.0231	0.078	0.06	0.096	0.088	0.292339	0.0996386	66.92	87.73	0.1114	0.2315	15.599	10.0795	1233.21	1250.66	190	186	32.2
M02374613	0.0324	0.0268	0.078	0.07	0.098	0.096	2.53328	0.417121	69.58	83.35	0.1116	0.1975	16.1057	11.2572	1246.91	1223.71	194	190	28.8
M02374615	0.0323	0.0249	0.08	0.072	0.104	0.102	0.718851	1.34921	69.16	84.51	0.1068	0.1959	16.2233	11.0327	1232.21	1173.67	190	187	32.3
M02376923	0.0328	0.0253	0.076	0.072	0.098	0.096	1.34592	0.26474	65.11	88.23	0.1171	0.2377	14.9409	9.4691	1180.52	1330.02	192	187	36.1
M02376932	0.0354	0.0271	0.084	0.074	0.096	0.1	1.14179	0.639777	62.49	80.07	0.1013	0.1645	16.0301	13.0969	1190.38	1194.67	193	183	38.3
M02380072	0.0331	0.0376	0.074	0.096	0.094	0.118	0.849131	1.0885	67.27	78.18	0.1084	0.1596	16.7071	13.0756	1219.24	1197.69	193	184	32
M02382493	0.0353	0.0306	0.086	0.078	0.102	0.104	1.21458	0.256943	65.3	71.94	0.0951	0.1395	17.5554	13.654	1197.41	1220.98	187	179	33.8
M02382494	0.0312	0.0361	0.074	0.09	0.104	0.126	1.55431	0.475644	63.6	72.57	0.0866	0.1434	18.7951	13.8652	1162.07	1193.12	188	182	34.7
M02406881	0.0344	0.0299	0.08	0.08	0.098	0.104	0.821114	1.22227	68.09	78.15	0.1097	0.1637	16.5522	13.0055	1216.68	1195.86	189	190	34.6
M02487371	0.0302	0.0238	0.072	0.066	0.084	0.096	2.34239	2.57831	57.5	86.01	0.0859	0.2025	14.7797	10.7764	1152.82	1269.11	181	186	37
Skewness	-0.1335	0.7521	-0.2793	0.616	-0.2842	0.8111	1.283	1.305	-0.1704	-0.7105	0.02754	-0.01869	-0.007265	0.22	-0.3222	0.2428	0.233	-0.3703	0.3457
Kurtosis	0.3685	0.9367	-0.634	1.116	-0.4044	2.316	1.425	1.51	-0.1704	-0.7105	-0.5506	-0.6835	0.6262	-0.8232	-0.4061	-0.8434	-0.1922	-0.4712	0.8732
Shapiro-Wilk normality test
W	0.9944	0.9587	0.9662	0.9655	0.9783	0.956	0.8846	0.8537	0.9878	0.9374	0.9883	0.9829	0.9897	0.9705	0.9815	0.966	0.9881	0.975	0.9774
P value	0.9565	0.0033	0.0115	0.0102	0.0987	0.0021	<0.0001	<0.0001	0.4964	0.0001	0.5286	0.2203	0.6428	0.0241	0.173	0.0111	0.515	0.0539	0.0839
Passed normality test (alpha=0.05)?	Yes	No	No	No	Yes	No	No	No	Yes	No	Yes	Yes	Yes	No	Yes	No	Yes	Yes	Yes
P value summary	ns	**	*	*	ns	**	****	****	ns	***	ns	ns	ns	*	ns	*	ns	ns	ns
Distribution:	Normal	Non-normal	Non-normal	Non-normal	Normal	Non-normal	Non-normal	Non-normal	Normal	Non-normal	Normal	Normal	Normal	Non-normal	Normal	Non-normal	Normal	Normal	Normal
Normally-distributed parameters
Mean	0.03243				0.09626				63.2049		0.09637	0.163334	16.2304		1203.12		182.38	182.85	32.666
Std. Deviation	0.00357877				0.00748685				5.00913		0.0115669	0.0372064	0.840772		39.4758		5.3386	5.61991	3.04711
Lower 95% CI of mean	0.03172				0.09477				62.22		0.0941	0.156	16.06		1195		181.3	181.7	32.06
Upper 95% CI of mean	0.03314				0.09775				64.2		0.0987	0.1707	16.4		1211		183.4	184	33.27
mean -2SD	0.0252725				0.0812863				53.1866		0.0732362	0.0889212	14.5488		1124.17		171.703	171.61	26.5718
mean + S2D	0.0395875				0.111234				73.2232		0.119504	0.237747	17.9119		1282.07		193.057	194.09	38.7602
Coefficient of variation	0.110354				0.0777774				0.0792522		0.120026	0.227793	0.0518025		0.0328112		0.0292718	0.0307351	0.0932808
n for 80% power to detect a 2SD delta	4				4				4		4	4	4		4		4	4	4
n for 95% power to detect a 2SD delta	6				6				6		6	6	6		6		6	6	6
Non-normally-distributed parameters
Median		0.02525	0.08	0.072		0.096	0.719681	0.368301		80.065				13.0036		1240.31
Lower limit of 95% CI of median		0.0248	0.078	0.07		0.096	0.57	0.22		77.6				12.2		1221
Upper limit of 95% CI of median		0.0266	0.082	0.074		0.098	0.88	0.56		81.6				13.5		1269
2.5% Percentile		0.0204	0.066	0.06		0.08505	0.09525	0.01		63.91				9.705		1136
97.5% Percentile		0.03421	0.08895	0.09095		0.1149	2.836	2.206		87.94				16.6		1378
Precision		0.006905	0.011475	0.015475		0.014925	1.37037	1.098		12.015				3.4475		121
Coefficient of variation		0.273465	0.143437	0.214931		0.155469	1.90414	2.98126		0.150066				0.265119		0.097556
Median of absolute deviations from the median (MAD)		0.0024	0.004	0.004		0.004	0.373268	0.278834		4.575				1.4429		49.791
Percentage MAD (MAD/median)%		0.0950495	0.05	0.0555556		0.0416667	0.518657	0.757082		0.0571411				0.110962		0.0401439
n to detect outside 95% CI		3	3	1		2	2	1		3				4		4
