# Supplementary material for: Accelerating functional gene discovery in osteoarthritis
Source: Nat Commun. 2021 Jan 20;12:467. doi: 10.1038/s41467-020-20761-5 (PMC7817695; doi:10.1038/s41467-020-20761-5)
Supplement: Supplementary file 5 — Supplementary Data 4 [file 41467_2020_20761_MOESM5_ESM.xlsx]

## Sheet: Supplementary Data 4
Joint phenotyping pipeline data from 50 randomly selected 16-week-old mutant mouse lines
	SD from population mean, or percentile; mean value for each line, n=3-7			Tissue compartment:	Articular cartilage								Subchondral bone											Whole mouse
				Parameter:	Cg.V		Median Cg.Th		Maximum Cg.Th		Cg. Damage Area		SC BV/TV		SC Tb.Th		SC Tb.N		SC TMD		SC BMC			Weight (16 weeks)
				Unit:	(mm3)		(mm)		(mm)		(%)		(%)		(mm)		(1/mm)		(mg HA/cm3)		(median grey level)			(g)
				Technique:	ICEµCT		ICEµCT		ICEµCT		JSR		ICEµCT		ICEµCT		ICEµCT		ICEµCT		scXRM
				Reference range:	mean ± 2SD	2.5–97.5%	2.5–97.5%	2.5–97.5%	mean ± 2SD	2.5–97.5%	2.5–97.5%	2.5–97.5%	mean ± 2SD	2.5–97.5%	mean ± 2SD	mean ± 2SD	mean ± 2SD	2.5-97.5%	mean ± 2SD	2.5–97.5%	mean ± 2SD	mean ± 2SD		mean ± 2SD
Line	Mutant Allele	Genotype	Samples (n)	Gene	LTP	MTP	LTP	MTP	LTP	MTP	LTP	MTP	LTP	MTP	LTP	MTP	LTP	MTP	LTP	MTP	LTP	MTP
1	4932431P20Rik<em1(IMPC)Wtsi>	HOM	6	4932431P20Rik	-0.916517	0.382	0.103	0.146	-0.0792501	0.092	0.91	0.577	-0.287455	0.117	-0.578087	-1.18888	0.158199	0.842	0.0363164	0.482	-0.789221	-0.596095		0.268232
2	A430078G23Rik<tm1a(KOMP)Wtsi>	HOM	3	Arhgef18	0.0568166	0.841	0.488	0.867	0.321452	0.805	0.963	0.502	-0.38694	0.238	-0.311521	-0.680008	-0.197862	0.725	-0.956307	0.065	-0.133618	0.441882		-0.0216599
3	Arhgap30<tm1a(EUCOMM)Wtsi>	HOM	3	Arhgap30	0.13133	0.856	0.181	0.663	-1.10327	0.805	0.98	0.83	0.619223	0.395	1.02851	0.1711	0.570994	0.424	-1.6044	0.115	0.428327	-0.3885		-0.863987
4	Arrdc5<tm1b(EUCOMM)Wtsi>	HOM	4	Arrdc5	0.222144	0.099	0.391	<0%	-0.301863	0.051	0.974	0.792	0.414264	0.48	0.328956	0.227541	0.159518	0.404	0.846652	0.502	0.209793	-1.08543		0.21627
5	Bhlhe40<tm1b(KOMP)Wtsi>	HOM	3	Bhlhe40	-1.96436	0.049	<0%	0.016	-3.06226	<0%	0.912	0.818	0.864775	0.479	0.622178	-0.346732	0.561281	0.683	-0.46076	0.74	0.740519	-0.0326221		-1.8704
6	Ccdc6<em1(IMPC)Wtsi>	HET	4	Ccdc6	-0.166724	0.306	0.495	0.145	-0.212818	0.155	0.893	0.988	0.348384	0.444	-0.144378	0.0116288	0.898313	0.478	0.697299	0.514	0.116135	-0.210561		-0.557686
7	Cfap53<em1(IMPC)Wtsi>	HET	6	Cfap53	-0.106182	0.58	0.277	0.148	-0.479953	0.265	0.917	0.483	0.686101	0.443	0.529961	-0.230713	0.26788	0.547	0.870011	0.326	0.428327	0.0266908		0.076794
8	Chka<tm2a(KOMP)Wtsi>	HET	4	Chka	0.746067	0.725	0.732	0.67	0.63311	0.608	0.97	0.835	0.569481	0.262	0.516993	-0.0922959	0.157912	0.465	0.90352	0.421	1.05271	0.604992		0.429587
9	ENSMUSG00000065619<(tm1)Brd>	HOM	3	Clust6N1	0.494584	0.607	0.597	0.448	0.677633	0.363	0.922	0.663	-0.284461	0.389	-0.305758	-0.308209	0.395085	0.657	-0.685971	0.439	0.116135	-0.625752		-0.765534
10	ClusterXN1<tm1(Brd)>	HEMI	3	ClusterXN1	-0.688319	0.762	0.27	0.333	-0.301863	0.257	>100%	0.712	0.318439	0.278	0.227373	-0.658507	0.809624	0.731	-1.49952	0.029	-0.383372	-0.210561		1.05039
11	Col4a2<em1(IMPC)Wtsi>	HET	3	Col4a2	-0.539292	0.643	0.392	0.775	-0.212818	0.61	>100%	0.445	-0.359657	0.74	0.0054754	0.567985	-0.224544	0.297	0.302088	0.608	0.116135	0.560508		-0.426415
12	Cpgi81<tm1.1(NCC)WCS>	HOM	5	Cpgi81	-0.449876	0.706	0.186	0.536	-0.515571	0.611	0.967	0.932	0.0517256	0.294	-0.504025	-0.812065	0.563771	0.775	-0.68456	0.383	-1.15761	-0.649477		-0.231695
13	Dctn4<em1(IMPC)Wtsi>	HET	6	Dctn4	-0.646405	0.382	0.387	0.247	-0.0347276	0.156	0.894	0.751	-0.70303	0.283	-0.684713	-0.431395	-0.186821	0.582	-0.119164	0.587	-0.758002	0.11566		-0.924154
14	Deptor<tm1b(EUCOMM)Wtsi>	HOM	3	Deptor	-0.353008	0.396	0.079	0.24	-1.28136	0.524	0.582	0.086	-0.597889	0.373	-0.585291	-0.172031	0.341166	0.479	-0.71581	0.477	0.615643	-0.744378		0.109612
15	Dnah17<tm1e(KOMP)Wtsi>	HOM	3	Dnah17	-0.378622	0.787	0.272	0.539	-0.301863	0.366	0.816	0.424	-0.274479	0.182	-0.265413	-0.956395	-0.099857	0.696	0.594475	0.157	-0.398981	-0.0622786		0.856221
16	Washc2<tm2b(KOMP)Wtsi>	HET	4	Fam21	1.03248	0.385	0.797	0.534	0.833461	0.806	0.909	0.436	0.801557	0.732	0.631544	0.511095	-0.174907	0.275	1.14938	0.509	1.28686	0.20463		-0.152932
17	Fgfbp1<em1(IMPC)Wtsi>	HOM	4	Fgfbp1	-0.455464	0.325	0.49	0.143	-0.0347276	0.529	0.818	0.247	0.418257	0.606	-0.537742	-0.115813	1.73676	0.484	0.836312	0.183	-2.08482	-1.04094		-0.513929
18	Gm6578<tm1a(KOMP)Wtsi>	HOM	3	Gm6578	0.690182	0.623	0.6	0.541	0.499543	0.607	0.788	0.695	0.697081	0.442	1.28499	0.0438813	-0.516736	0.449	0.0813714	0.494	1.17759	0.560508		0.0986727
19	Gpbp1l1<tm1a(EUCOMM)Wtsi>	HOM	3	Gpbp1l1	1.14658	0.841	0.924	0.871	1.56808	0.95	0.725	0.256	-0.285792	0.291	0.253309	-0.0170401	-0.714807	0.465	-0.678281	0.34	0.053697	0.738447		-0.426415
20	Grsf1<tm1b(EUCOMM)Wtsi>	HOM	3	Grsf1	0.0381882	0.905	0.488	0.871	0.588588	0.947	0.765	0.955	1.49097	0.504	1.42908	0.196185	0.0598374	0.419	0.406803	0.52	-0.44581	-0.625752		-0.765534
21	Gsdme<tm1b(KOMP)Wtsi>	HOM	4	Gsdme	-0.25288	0.539	0.277	0.45	0.09884	0.532	0.975	0.606	0.589943	0.435	0.194953	-0.264309	0.31387	0.587	0.682938	0.669	0.162964	-0.151248		-0.530338
22	Hao2<em1(IMPC)Wtsi>	HOM	3	Hao2	-1.22854	0.557	0.079	0.541	-1.28136	0.528	0.881	0.42	-0.418217	0.337	-0.507483	-0.461408	-0.662752	0.643	0.243113	0.514	-0.882879	0.0860038		0.689396
23	Herc1<em2(IMPC)Wtsi>	HOM	4	Herc1	-1.2658	0.367	0.054	0.066	-1.23684	0.096	0.734	0.123	0.00600903	0.174	-0.546387	-0.961098	0.614129	0.722	0.11712	0.099	-0.258495	0.427053		-0.399066
24	Hmgxb3<tm1a(EUCOMM)Wtsi>	HET	4	Hmgxb3	-0.322737	0.54	0.272	0.334	-0.43543	0.361	0.561	0.249	-0.822978	0.435	-0.915976	0.00580545	-0.111632	0.593	-0.576796	0.769	-0.398981	-0.72955		-0.440089
25	Hpf1<em1(IMPC)Wtsi>	HOM	5	Hpf1	-0.667828	0.115	0.277	0.063	0.17898	0.154	0.815	0.622	0.401487	0.828	0.134003	1.12416	0.821677	0.132	0.688107	0.479	0.490766	0.987561		-1.295
26	Josd1<em1(IMPC)Wtsi>	HOM	6	Josd1	-0.343694	0.376	0.105	0.141	-1.23684	0.155	0.976	0.775	0.757637	0.607	0.391635	0.492729	0.428169	0.385	0.909074	0.431	-0.0711798	0.20463		-0.426415
27	Lpxn<tm1b(EUCOMM)Hmgu>	HOM	3	Lpxn	-0.129467	0.221	0.396	0.336	-0.390908	0.363	0.822	0.48	-0.397588	0.472	-0.0780964	-0.0645229	-0.707552	0.568	-0.892736	0.647	0.428327	0.0860038		-0.459233
28	Lrrc8d<tm1a(EUCOMM)Wtsi>	HOM	3	Lrrc8d	0.624982	0.381	0.6	0.148	0.0543175	0.363	0.814	0.114	0.289159	0.611	0.602005	0.38522	-0.746049	0.39	-0.70662	0.737	0.553204	-0.0326221		-0.470172
29	Mbd1<em1(IMPC)Wtsi>	HOM	4	Mbd1	1.10233	0.714	0.727	0.542	0.499543	0.532	0.96	0.509	-0.148709	0.372	-0.103312	-0.120517	-0.0412502	0.57	0.485907	0.43	-0.492639	0.11566		-0.58777
30	Mkrn2<em1(IMPC)Wtsi>	HOM	4	Mkrn2	-0.84666	0.47	0.18	0.334	-1.43719	0.259	0.976	0.818	0.789579	0.692	0.272761	0.245012	-0.0306052	0.423	0.390551	0.52	0.397108	0.471538		-1.0144
31	Mroh9<tm1a(EUCOMM)Wtsi>	HOM	3	Mroh9	0.429384	0.374	0.495	0.33	-0.479953	0.359	0.647	0.26	-0.243203	0.554	-0.634281	0.232021	0.471522	0.468	-0.637687	0.58	-0.508248	0.738447		-0.853048
32	Nebl<tm1b(EUCOMM)Wtsi>	HOM	4	Nebl	0.0614737	0.467	0.725	0.45	1.23416	0.358	0.918	0.741	-0.0908143	0.534	-0.379964	0.660263	0.625785	0.303	0.773698	0.334	-0.398981	0.516023		-0.292408
33	Ostn<em1(IMPC)Wtsi>	HOM	3	Ostn	-1.15403	0.237	0.178	0.141	-1.28136	0.264	0.704	0.266	-0.862739	0.401	-0.957042	-0.0806492	-0.258283	0.468	0.257665	0.14	-1.38239	-0.744378		-1.01714
34	Pitx1<em1(IMPC)Wtsi>	HET	7	Pitx1	-4.9143	<0%	<0%	0.066	-4.4997	0.025	>100%	>100%	0.734537	0.735	0.99187	1.0496	-0.417184	0.204	0.127788	0.766	-0.927478	-0.176668		-1.41877
35	Plet1<em1(IMPC)Wtsi>	HOM	3	Plet1	0.429384	0.272	0.396	0.069	0.143362	0.26	0.73	0.286	0.277181	0.957	0.627942	1.1772	-0.21943	0.129	-0.224093	0.771	1.17759	1.03501		-0.349839
36	Rab17<tm1a(KOMP)Wtsi>	HOM	3	Rab17	-0.790775	0.077	0.184	<0%	-1.19231	0.056	0.97	0.492	0.798895	0.675	0.411807	0.20604	-0.0624707	0.392	1.2411	0.579	0.053697	0.323256		-0.623322
37	Rbm33<tm1b(EUCOMM)Wtsi>	HET	3	Rbm33	1.25835	0.704	0.597	0.448	-0.0347276	0.363	0.941	0.559	0.944629	0.526	1.07174	0.129888	-0.0432424	0.474	-0.338981	0.649	1.42734	1.39089		0.0877333
38	Rnf114<em1(IMPC)Wtsi>	HOM	3	Rnf114	-0.222609	0.749	0.277	0.544	-0.212818	0.712	0.979	0.253	-0.351006	0.784	-0.121323	0.966662	0.416494	0.224	-1.35535	0.741	0.490766	0.975699		0.186187
39	Scaf11<em1(IMPC)Wtsi>	HOM	5	Scaf11	-0.444287	0.176	0.184	0.041	-0.729279	0.051	0.885	0.448	0.681376	0.414	0.199708	0.0125247	0.476661	0.449	0.811266	0.476	0.340914	-0.186836		-1.05871
40	Sh3bp4<tm1a(EUCOMM)Wtsi>	HOM	5	Sh3bp4	-1.69611	0.367	0.055	0.447	-1.74439	0.358	0.975	0.713	0.288893	0.388	-0.576646	-0.232057	1.52524	0.644	0.872846	0.496	-1.04522	-0.00889695		-0.986508
41	Slamf9<tm1b(EUCOMM)Wtsi>	HOM	4	Slamf9	0.110373	0.369	0.596	0.334	0.299191	0.363	0.974	0.764	0.987218	0.632	0.668287	0.814134	0.353892	0.222	-0.0684214	0.516	0.303451	0.427053		-0.784677
42	Smg9<tm1b(EUCOMM)Wtsi>	HET	3	Smg9	-1.05157	0.54	<0%	0.145	-1.99372	0.049	0.407	0.212	0.244574	0.406	0.348408	-0.500828	0.0131344	0.697	0.315874	0.573	-0.258495	0.0860038		0.14243
43	Stau2<tm1a(EUCOMM)Wtsi>	HOM	4	Stau2	-0.832689	0.709	0.18	0.539	-0.9697	0.363	0.473	0.579	0.655823	0.184	0.136597	-1.01754	0.995356	0.793	0.818503	0.179	-0.0711798	0.382569		0.798789
44	Timeless<tm1b(EUCOMM)Hmgu>	HET	5	Timeless	0.0195598	0.227	0.487	0.144	-0.568998	0.267	0.912	0.416	0.215826	0.434	0.00432268	0.42697	-0.0623439	0.398	-0.313706	0.753	-0.295958	-0.898592		-0.540184
45	Tmem37<tm1a(EUCOMM)Wtsi>	HOM	4	Tmem37	-0.595177	0.54	0.103	0.45	-0.9697	0.608	0.736	0.687	0.0993387	0.626	-0.0363105	0.37335	-0.104793	0.388	0.280259	0.573	0.72491	0.0711756		-0.948767
46	Unk<tm1a(KOMP)Wtsi>	HOM	4	Unk	-1.81766	0.282	0.074	0.148	-1.50397	0.022	0.823	>100%	0.341397	0.256	-0.334576	-0.97924	1.18688	0.844	0.754742	0.064	-1.19507	-0.774034		-2.49121
47	Upb1<tm1a(EUCOMM)Wtsi>	HOM	3	Upb1	-0.725576	0.808	0.389	0.673	-0.301863	0.805	0.893	0.575	0.215294	0.259	-0.461374	-0.90936	1.76827	0.802	-0.40832	0.328	0.241012	-0.98163		-0.382657
48	Vamp3<tm2b(EUCOMM)Wtsi>	HOM	3	Vamp3	-0.418207	0.617	0.267	0.673	-0.212818	0.709	0.56	0.367	-1.45499	0.153	-1.50746	-0.55279	0.111457	0.552	-1.85779	0.339	-1.75702	-0.507126		-1.44377
49	Wac<tm1b(EUCOMM)Wtsi>	HET	3	Wac	1.99417	0.87	0.732	0.778	0.766678	0.712	0.97	0.52	0.158065	0.719	0.236018	0.529461	-0.0628276	0.377	-0.866394	0.698	1.3649	1.50952		-0.448293
50	Zfp341<tm1a(KOMP)Wtsi>	HOM	4	Zfp341	-0.210966	0.368	0.183	0.245	-0.9697	0.363	>100%	0.968	0.970249	0.767	0.0782405	0.375366	1.47768	0.394	1.26829	0.564	-0.305324	-0.596095		-1.71999
		Ref. range	Wilcoxon	Mahalanobis
	Normal
	Ref. range
	Wilcoxon
	Mahalanobis
	Ref. range + Mahalanobis
	Wilcoxon + Mahalanobis
	Ref.range + Wilcoxon
	Ref. range + Mahalanobis + Wilcoxon
