# Supplementary material for: Accelerating functional gene discovery in osteoarthritis
Source: Nat Commun. 2021 Jan 20;12:467. doi: 10.1038/s41467-020-20761-5 (PMC7817695; doi:10.1038/s41467-020-20761-5)
Supplement: Supplementary file 6 — Supplementary Data 5 [file 41467_2020_20761_MOESM6_ESM.xlsx]

## Sheet: Supplementary Data 5
Statistical analysis of joint phenotyping pipeline data from 50 randomly selected 16-week-old mutant mouse lines
	P-values (2-tailed Wilcoxon rank sum test)	Bonferroni-corrected P-value (number of independent tests = 8.8)		Tissue compartment:	Articular cartilage								Subchondral bone
		n.s.	non-significant	Parameter:	Cg.V		Median Cg.Th		Maximum Cg.Th		Cg. Damage Area		SC BV/TV		SC Tb.Th		SC Tb.N		SC TMD		SC BMC
		*	P<0.00568	Unit:	(mm3)		(mm)		(mm)		(%)		(%)		(mm)		(1/mm)		(mg HA/cm3)		(median grey level)
		**	P<0.001	Technique:	ICEµCT		ICEµCT		ICEµCT		JSR		ICEµCT		ICEµCT		ICEµCT		ICEµCT		scXRM
		***	P<0.0001	Reference range:	mean ± 2SD	2.5–97.5%	2.5–97.5%	2.5–97.5%	mean ± 2SD	2.5–97.5%	2.5–97.5%	2.5–97.5%	mean ± 2SD	2.5–97.5%	mean ± 2SD	mean ± 2SD	mean ± 2SD	2.5-97.5%	mean ± 2SD	2.5–97.5%	mean ± 2SD	mean ± 2SD
Line	Mutant Allele	Genotype	Samples (n)	Gene	LTP	MTP	LTP	MTP	LTP	MTP	LTP	MTP	LTP	MTP	LTP	MTP	LTP	MTP	LTP	MTP	LTP	MTP
1	4932431P20Rik<em1(IMPC)Wtsi>	HOM	6	4932431P20Rik	0.0253793	0.468626	0.0159283	0.0214313	0.956226	0.0131115	0.0197519	0.810908	0.547466	0.00693038	0.178071	0.00612165	0.579321	0.0125685	0.934618	0.912902	0.0303842	0.285287
2	A430078G23Rik<tm1a(KOMP)Wtsi>	HOM	3	A430078G23Rik	0.953078	0.0475801	0.882444	0.0477182	0.608683	0.129008	0.0826297	0.883063	0.372213	0.415711	0.644878	0.321983	0.760894	0.356522	0.0954915	0.0444023	0.651255	0.548957
3	Arhgap30<tm1a(EUCOMM)Wtsi>	HOM	3	Arhgap30	0.83683	0.0637945	0.082818	0.581184	0.0962205	0.173768	0.0124025	0.0898093	0.285141	0.929676	0.160832	0.617005	0.680115	0.492336	0.0610618	0.114382	0.473175	0.701554
4	Arrdc5<tm1b(EUCOMM)Wtsi>	HOM	4	Arrdc5	0.684944	0.0279651	0.465024	0.00224722	0.450143	0.0290525	0.0145861	0.253887	0.39332	0.754503	0.361345	0.636006	0.839073	0.412186	0.128162	0.697431	0.709422	0.0295237
5	Bhlhe40<tm1b(KOMP)Wtsi>	HOM	3	Bhlhe40	0.021188	0.0287394	0.00469045	0.0101557	0.00346791	0.00497789	0.160846	0.123679	0.133537	0.914103	0.317199	0.427036	0.562466	0.38804	0.556268	0.172859	0.279713	0.882811
6	Ccdc6<em1(IMPC)Wtsi>	HET	4	Ccdc6	0.768599	0.205815	0.79771	0.0847706	0.737797	0.11019	0.128536	0.109966	0.480172	1	0.768616	0.914103	0.376984	0.945259	0.23928	0.791188	0.960816	0.582136
7	Cfap53<em1(IMPC)Wtsi>	HET	6	Cfap53	0.711998	0.556546	0.336218	0.0435432	0.303358	0.196468	0.187062	0.842857	0.0994647	0.725	0.23425	0.57	0.72196	0.747	0.129095	0.022	0.327174	0.863994
8	Chka<tm2a(KOMP)Wtsi>	HET	4	Chka	0.141362	0.153138	0.262281	0.221547	0.460456	0.367903	0.00269716	0.048929	0.246917	0.526167	0.283097	0.899119	0.78006	0.780256	0.073153	0.298534	0.026495	0.301533
9	ENSMUSG00000065619<(tm1)Brd>	HOM	3	Clust6N1	0.312435	0.549669	0.629132	0.70811	0.339624	0.594412	0.929676	0.3618	0.617004	0.562897	0.562881	0.637867	0.479682	0.50477	0.906322	0.637851	0.753182	0.197975
10	ClusterXN1<tm1(Brd)>	HEMI	3	ClusterXN1	0.138648	0.530219	0.207112	0.581288	0.413855	0.509036	0.00660343	0.303193	0.589663	0.251265	0.576193	0.202392	0.227282	0.172753	0.0190904	0.00519366	0.5166	0.937348
11	Col4a2<em1(IMPC)Wtsi>	HET	3	Col4a2	0.280692	0.388111	0.58101	0.15314	0.679273	0.477702	0.0117324	0.427038	0.415709	0.143996	0.968711	0.294074	0.582455	0.239176	0.738815	0.906325	0.665398	0.350593
12	Cpgi81<tm1.1(NCC)WCS>	HOM	5	Cpgi81	0.220016	0.928051	0.0450663	0.506064	0.241785	0.867892	0.00435238	0.102551	0.957999	0.255932	0.237509	0.0589695	0.165778	0.0782324	0.208925	0.386902	0.0202388	0.236561
13	Dctn4<em1(IMPC)Wtsi>	HET	6	Dctn4	0.0766111	0.400371	0.248514	0.265937	0.783712	0.165166	0.0466753	0.524949	0.180297	0.308419	0.119084	0.328305	0.85876	0.622491	0.810893	0.691739	0.0794638	0.901868
14	Deptor<tm1b(EUCOMM)Wtsi>	HOM	3	Deptor	0.432709	0.651878	0.0234326	0.587987	0.0574834	0.554288	0.617007	0.0124025	0.294072	0.486295	0.276382	0.659022	0.449751	0.960884	0.175955	0.486278	0.398028	0.122922
15	Dnah17<tm1e(KOMP)Wtsi>	HOM	3	Dnah17	0.379355	0.066612	0.280632	0.746973	0.616643	0.683201	0.226828	0.374857	0.441836	0.0416674	0.594401	0.0408263	0.819305	0.181637	0.204853	0.0279814	0.378416	0.76041
16	Washc2<tm2b(KOMP)Wtsi>	HET	4	Fam21	0.036819	0.5206	0.106491	1	0.110784	0.0559677	0.00816106	0.298554	0.0718302	0.126083	0.170936	0.314541	0.76712	0.178878	0.0489098	0.691188	0.0212497	0.792872
17	Fgfbp1<em1(IMPC)Wtsi>	HOM	4	Fgfbp1	0.268162	0.17894	0.779275	0.0200155	0.952644	0.945829	0.179015	0.048929	0.36136	0.402758	0.250369	0.754502	0.0041311	0.959545	0.106444	0.0433823	0.0387957	0.142924
18	Gm6578<tm1a(KOMP)Wtsi>	HOM	3	Gm6578	0.136053	0.43269	0.471805	0.679032	0.413878	0.664493	0.382817	0.321985	0.399056	0.960896	0.138679	0.898564	0.356128	0.716664	1	0.644876	0.0460748	0.371217
19	Gpbp1l1<tm1a(EUCOMM)Wtsi>	HOM	3	Gpbp1l1	0.0454345	0.303118	0.0211226	0.324618	0.233546	0.265348	0.687656	0.118967	0.659021	0.43854	0.731436	0.898564	0.135677	0.776066	0.157907	0.377473	0.952982	0.345481
20	Grsf1<tm1b(EUCOMM)Wtsi>	HOM	3	Grsf1	0.898552	0.0596984	0.905837	0.237158	0.554747	0.158695	0.155072	0.0302285	0.0131055	0.921886	0.0185984	0.852201	0.906225	0.644781	0.658998	0.9141	0.485384	0.316262
21	Gsdme<tm1b(KOMP)Wtsi>	HOM	4	Gsdme	0.672568	0.879064	0.454718	0.785838	0.760057	0.939041	0.00354798	0.594416	0.214094	0.845874	0.648102	0.654201	0.416647	0.773777	0.286884	0.275582	0.715679	0.872167
22	Hao2<em1(IMPC)Wtsi>	HOM	3	Hao2	0.0498345	0.783614	0.0332868	0.643346	0.0281668	0.984273	0.438541	0.160846	0.450217	0.410114	0.399043	0.361798	0.517064	0.455996	0.829186	0.806336	0.409145	0.976482
23	Herc1<em2(IMPC)Wtsi>	HOM	4	Herc1 (T1696A)	0.0187842	0.271821	0.00321423	0.0200325	0.0132364	0.0290525	0.89912	0.0106992	0.986514	0.055047	0.214079	0.0509006	0.189736	0.148284	0.905805	0.0142439	0.456121	0.66581
24	Hmgxb3<tm1a(EUCOMM)Wtsi>	HET	4	Hmgxb3	0.370268	0.748051	0.234401	0.386342	0.39618	0.480469	1	0.0718324	0.173606	0.666447	0.0993305	0.504341	0.892315	0.488171	0.339528	0.0572126	0.325765	0.102145
25	Hpf1<em1(IMPC)Wtsi>	HOM	5	Hpf1	0.115813	0.0138714	0.293381	0.0137564	1	0.144301	0.0589709	0.64628	0.309779	0.0133142	0.6355	0.0296814	0.190059	0.014151	0.0948486	0.77495	0.257996	0.035422
26	Josd1<em1(IMPC)Wtsi>	HOM	6	Josd1	0.338505	0.415868	0.00343717	0.00487375	0.00362144	0.0246499	0.0056311	0.91833	0.0538885	0.349008	0.318245	0.41204	0.166807	0.366749	0.0437236	0.301945	0.880218	0.696128
27	Lpxn<tm1b(EUCOMM)Hmgu>	HOM	3	Lpxn	0.852184	0.0726938	0.722695	0.528337	0.431014	0.528065	0.731446	0.776128	0.498656	0.898564	0.821558	0.960896	0.160399	0.798706	0.272058	0.623913	0.306758	1
28	Lrrc8d<tm1a(EUCOMM)Wtsi>	HOM	3	Lrrc8d	0.410062	0.556233	0.615215	0.117292	0.984293	0.587576	0.182337	0.0247341	0.63088	0.259459	0.251249	0.450218	0.146272	0.415577	0.149423	0.289566	0.335552	0.976479
29	Mbd1<em1(IMPC)Wtsi>	HOM	4	Mbd1	0.041645	0.163099	0.363334	0.586712	0.702623	0.871746	0.0201162	0.859129	0.812932	0.422033	0.919215	0.728956	0.793102	0.845822	0.361326	0.537243	0.28196	0.87882
30	Mkrn2<em1(IMPC)Wtsi>	HOM	4	Mkrn2	0.0594426	0.819469	0.0309801	0.368115	0.00968242	0.0976129	0.00228075	0.253887	0.153199	0.20189	0.666435	0.57122	0.952761	0.565378	0.635984	0.845867	0.392259	0.364801
31	Mroh9<tm1a(EUCOMM)Wtsi>	HOM	3	Mroh9	0.393546	0.492372	0.79771	0.300863	0.265905	0.650257	0.702145	0.138693	0.731443	0.716742	0.259443	0.687654	0.246688	0.867565	0.410077	0.731435	0.292936	0.230566
32	Nebl<tm1b(EUCOMM)Wtsi>	HOM	4	Nebl	0.859112	0.799811	0.702341	0.677403	0.753614	0.400258	0.00488739	0.0925966	0.819496	0.642049	0.451923	0.819496	0.100714	0.542737	0.214056	0.279318	0.387576	0.267261
33	Ostn<em1(IMPC)Wtsi>	HOM	3	Ostn	0.0367198	0.121244	0.101862	0.0729998	0.106479	0.574114	0.25946	0.128536	0.123676	0.716742	0.075912	0.898564	0.582474	0.859851	0.738813	0.0498502	0.120532	0.212085
34	Pitx1<em1(IMPC)Wtsi>	HET	7	Pitx1	1.1277e-05	7.80377e-05	1.13183e-05	0.00306612	1.22354e-05	0.00318801	0.000138326	1.06623e-05	0.156373	0.0640208	0.0431573	0.0261685	0.499845	0.0342418	0.733712	0.0233368	0.0942653	0.820273
35	Plet1<em1(IMPC)Wtsi>	HOM	3	Plet1	0.366922	0.152165	0.744962	0.110563	0.650616	0.203563	0.25946	0.192175	0.659021	0.00764875	0.231558	0.0273617	0.644503	0.0301795	0.702122	0.0955024	0.0314014	0.0529127
36	Rab17<tm1a(KOMP)Wtsi>	HOM	3	Rab17	0.166735	0.22023	0.0810581	0.129336	0.0396877	0.114818	0.13354	0.731446	0.220298	0.294075	0.421329	0.746246	0.937399	0.467941	0.152213	0.9141	0.813556	0.665468
37	Rbm33<tm1b(EUCOMM)Wtsi>	HET	3	Rbm33	0.149404	0.426966	0.66453	0.730254	0.836247	0.700673	0.0124025	0.852201	0.069664	0.635	0.0487183	0.814	0.960849	0.96	0.543183	0.553	0.145852	0.0277355
38	Rnf114<em1(IMPC)Wtsi>	HOM	3	Rnf114	0.596408	0.163724	0.324301	0.528325	0.601834	0.484047	0.0287648	0.13354	0.536726	0.1078	0.783644	0.312494	0.47967	0.209295	0.0394581	0.259438	0.548852	0.0820285
39	Scaf11<em1(IMPC)Wtsi>	HOM	5	Scaf11	0.240467	0.0226041	0.03362	0.000525659	0.0734506	0.00179496	0.0308301	0.370626	0.17327	0.593222	0.734932	0.987995	0.420285	0.667944	0.119349	0.484102	0.377709	0.446419
40	Sh3bp4<tm1a(EUCOMM)Wtsi>	HOM	5	Sh3bp4	0.00310587	0.390993	0.000813498	0.540346	0.00133199	0.303695	0.00281869	0.231601	0.493566	0.537278	0.240503	0.378719	0.0102232	0.378575	0.041445	0.420783	0.236472	0.945901
41	Slamf9<tm1b(EUCOMM)Wtsi>	HOM	4	Slamf9	0.865756	0.462092	0.6222	0.395762	0.628634	0.540616	0.0013594	0.594416	0.0641836	0.240088	0.173594	0.18176	0.912425	0.148286	0.826061	0.87908	0.47153	0.564697
42	Smg9<tm1b(EUCOMM)Wtsi>	HET	3	Smg9	0.0403959	0.852178	0.00377198	0.0795242	0.00568297	0.0453666	0.617007	0.0861591	0.63088	0.617006	0.603254	0.326796	0.992167	0.235288	0.438507	0.945273	0.616222	0.96081
43	Stau2<tm1a(EUCOMM)Wtsi>	HOM	4	Stau2	0.0583063	0.207854	0.0390271	0.766353	0.040053	0.540616	0.582765	0.559788	0.143706	0.0324968	0.839257	0.0298513	0.0663666	0.0469556	0.0606028	0.0679089	0.932493	0.387615
44	Timeless<tm1b(EUCOMM)Hmgu>	HET	5	Timeless	0.993996	0.0429483	0.891723	0.0312603	0.155627	0.180351	0.00944193	0.317005	0.65712	0.874461	0.957998	0.582853	0.815341	0.407775	0.662548	0.0835416	0.406926	0.0987653
45	Tmem37<tm1a(EUCOMM)Wtsi>	HOM	4	Tmem37	0.134629	0.885737	0.0208948	0.696116	0.0607925	0.491033	0.322746	0.275603	0.912512	0.275602	0.952822	0.393318	0.919135	0.33942	0.504307	0.919215	0.0919056	0.972973
46	Unk<tm1a(KOMP)Wtsi>	HOM	4	Unk	0.00215314	0.134607	0.00983327	0.0832362	0.0196635	0.00295157	0.0324972	0.939368	0.467324	0.134673	0.488274	0.0572225	0.0195415	0.0367854	0.0975924	0.012656	0.0140492	0.0648844
47	Upb1<tm1a(EUCOMM)Wtsi>	HOM	3	Upb1	0.188804	0.0897546	0.477859	0.200251	0.608808	0.103881	0.213008	0.806344	0.724079	0.160845	0.3828	0.0792167	0.0141282	0.0954241	0.29857	0.212989	0.568683	0.0592255
48	Vamp3<tm2b(EUCOMM)Wtsi>	HOM	3	Vamp3	0.31244	0.444283	0.139268	0.200251	0.601834	0.207048	0.914104	0.427038	0.0120624	0.321984	0.0150185	0.438539	0.898456	0.852158	0.0146132	0.341502	0.0084553	0.497794
49	Wac<tm1b(EUCOMM)Wtsi>	HET	3	Wac	0.0167164	0.0994223	0.170674	0.349397	0.425238	0.805387	0.0487276	0.33166	0.890807	0.143996	0.623915	0.276396	0.844356	0.361638	0.202361	0.272074	0.048257	0.0363695
50	Zfp341<tm1a(KOMP)Wtsi>	HOM	4	Zfp341	0.588532	0.271819	0.128379	0.182486	0.101543	0.546306	0.00144139	0.134674	0.0802075	0.0718317	0.879082	0.38402	0.01784	0.388514	0.0267953	0.892428	0.812519	0.229184
