# Supplementary material for: Accelerating functional gene discovery in osteoarthritis
Source: Nat Commun. 2021 Jan 20;12:467. doi: 10.1038/s41467-020-20761-5 (PMC7817695; doi:10.1038/s41467-020-20761-5)
Supplement: Supplementary file 7 — Supplementary Data 6 [file 41467_2020_20761_MOESM7_ESM.xlsx]

## Sheet: Supplementary Data 6
Spearman correlation matrix for statistically significant correlation coefficients (R-values, P<0.05) between joint phenotyping parameters
R-values (*P<0.05)		ICEµCT						JSR		ICEµCT										scXRM		Scales
		LTP Cg. V (mm3)	MTP Cg. V (mm3)	LTP Median Cg. Th (mm)	MTP Median Cg. Th (mm)	LTP Maximum Cg. Th (mm)	MTP Maximum Cg. Th (mm)	LTP Cg. Damage Area (%)	MTP Cg. Damage Area (%)	LTP SC BV/TV (%)	MTP SC BV/TV (%)	LTP SC Tb.Th (mm)	MTP SC Tb.Th (mm)	LTP SC Tb. N (1/mm)	MTP SC Tb. N (1/mm)	LTP SC TMD (mg HA/cm3)	MTP SC TMD (mg HA/cm3)	LTP BMC (TMD*BV; mg HA)	MTP BMC (TMD*BV; mg HA)	LTP SC BMC (median grey level)	MTP SC BMC (median grey level)	Weight (g)
ICEµCT	LTP Cg. V (mm3)
	MTP Cg. V (mm3)	0.542321
	LTP Median Cg. Th (mm)	0.807936	0.418835
	MTP Median Cg. Th (mm)	0.287634	0.742516	0.344607
	LTP Maximum Cg. Th (mm)	0.633068	0.401656	0.718551	0.32877
	MTP Maximum Cg. Th (mm)	0.454493	0.73201	0.450793	0.798516	0.430787
JSR	LTP Cg. Damage Area (%)		0.251624		0.251255		0.211867
	MTP Cg. Damage Area (%)
ICEµCT	LTP SC BV/TV (%)	0.2689						0.219869
	MTP SC BV/TV (%)	0.373443		0.238555				0.210138		0.559601
	LTP SC Tb.Th (mm)	0.421978	0.204723	0.259954		0.197387		0.245199		0.865462	0.646452
	MTP SC Tb.Th (mm)	0.463695		0.29105				0.253067		0.604081	0.963841	0.713413
	LTP SC Tb. N (1/mm)	-0.223802		-0.256914		-0.226763				0.321133
	MTP SC Tb. N (1/mm)	-0.466828		-0.278639				-0.257071		-0.618256	-0.936773	-0.722539	-0.984028
	LTP SC TMD (mg HA/cm3)									0.736743	0.265354	0.660688	0.331256	0.2351	-0.382958	1
	MTP SC TMD (mg HA/cm3)								-0.23157		0.478073		0.393632	-0.203302	-0.312839	-0.351664	1
scXRM	LTP SC BMC (median grey level)	0.404096	0.258272	0.208551			0.2169	0.323978		0.676031	0.548224	0.745069	0.633007		-0.639584	0.3563		0.60146	0.540638	1
	MTP SC BMC (median grey level)	0.479723	0.420383	0.311991		0.217665	0.30014	0.214392	0.228146	0.432374	0.60185	0.537492	0.631743		-0.636941	0.284232		0.541326	0.531642	0.509691	1
Scales	Weight (g)
