# Supplementary material for: Accelerating functional gene discovery in osteoarthritis
Source: Nat Commun. 2021 Jan 20;12:467. doi: 10.1038/s41467-020-20761-5 (PMC7817695; doi:10.1038/s41467-020-20761-5)
Supplement: Supplementary file 8 — Supplementary Data 7 [file 41467_2020_20761_MOESM8_ESM.xlsx]

## Sheet: Supplementary Data 7
Prioritization analysis of 25 mutant mouse lines with abnormal joint phenotypes at 16 weeks-of-age
Gene nomenclature										OBCD Joint phenotypes							Other KO mouse phenotypes						Gene expression															Human disease					Literature search
																																						Monogenic disease		Polygenic disease			(Date 01/07/2019)
				Mouse			Human		OVERALL	Statistical analysis			Articular cartilage		Subchondral bone	OBCD Joint	OBCD Bone	IMPRESS	DMDD	PubMed	MGI	Phenotype	MGI	BioGPS		Chondrocytes			Osteoblasts		Osteocytes		Osteoclasts				Expression	MGI	OMIM	GWAS Catalogue		Disease			Literature
Line	Mutant Allele	Genotype	(n)	Mouse Gene	ENSEMBL ID	Gene Name	Human Gene	ENSEMBL ID	SCORE /21	Ref. Range	Wilcoxon test	Mahalanobis	Morphology	Damage	Morphology	Score /6	Phenotype	Skeletal	Skeletal	skeletal	Skeletal	Score /4	Skeletal	Bone	Score	Cells 2019	SkeletalVis	Score	BioGPS	SkeletalVis	RNAseq	Score	BioGPS	RNAseq	SkeletalVis	Score	Score /4	Human-Mouse	Disease	Arthritis	Bone	Score /4	PubMed	Google Scholar	Score /2
1	Arhgap30<tm1a(EUCOMM)Wtsi>	HOM	3	Arhgap30	ENSMUSG00000048865	Rho GTPase activating protein 30	ARHGAP30	ENSG00000186517	4.16667	1	0	1	0	1	0	3	pending	0		0	0	0		0.5	0.5	0	0	0	0	0.333333	0	0.333333	0.333333	0	0	0.333333	1.16667	0	0	0	0	0	0	0	0
2	Arrdc5<tm1b(EUCOMM)Wtsi>	HOM	4	Arrdc5	ENSMUSG00000073380	Arrestin domain containing 5	ARRDC5	ENSG00000205784	3	1	1	0	1	0	0	3	pending	0		0	0	0		0	0	0	0	0	0	0	0	0	0	0	0	0	0	0	0	0	0	0	0	0	0
3	Bhlhe40<tm1b(KOMP)Wtsi>	HOM	3	Bhlhe40	ENSMUSG00000030103	Basic helix-loop-helix family, member e40	BHLHE40	ENSG00000134107	10.3333	1	1	0	1	0	0	3	1	1		0	1	3	0.5	0	0.5	0.5	0.5	1	0.333333	0.333333	0.333333	0.333333	0.333333	0.333333	0.333333	1	2.83333	0	0	0	0	0	1	0.5	1.5
4	Ccdc6<em1(IMPC)Wtsi>	HET	3	Ccdc6	ENSMUSG00000048701	Coiled-coil domain containing 6	CCDC6	ENSG00000108091	6	1	0	0	0	1	0	2	1	0		0	0	1		0	0	0.5		0.5	0		0	0	0	0		0	0.5	0	1	0	1	2	0	0.5	0.5
5	Chka<tm2a(KOMP)Wtsi>	HET	4	Chka	ENSMUSG00000024843	Choline kinase alpha	CHKA	ENSG00000110721	6.33333	0	1	0	0	1	0	2	1	0	0	1	0	2	0.5	0	0.5	0	0.5	0.5	0	0	0	0	0	0.333333	0	0.333333	1.33333	0	0			0	0.5	0.5	1
6	ClusterXN1<tm1(Brd)>	HEMI	3	ClusterXN1	ENSMUSG00000065613 ENSMUSG00000076041 ENSMUSG00000070106 ENSMUSG00000065473 ENSMUSG00000077111 ENSMUSG00000065456	Mir92-2, Mir20b, Mir363, Mir19b-2, Mir18b, Mir106a	-	-	6	1	1	1	0	1	1	5	1	0		0		1			0			0				0				0	0					0	0	0	0
7	Col4a2<em1(IMPC)Wtsi>	HET	3	Col4a2	ENSMUSG00000031503	Collagen, type IV, alpha 2	COL4A2	ENSG00000134871	6.5	1	0	0	0	1	0	2	0	0	1	0	0	1	0	0	0	0.5	0.5	1	0.333333	0.333333	0.333333	1	0	0	0	0	2	0	0	0	0	0	0.5	1	1.5
8	Cpgi81<tm1.1(NCC)WCS>	HOM	5	Cpgi81	-	CpG island 81	-	-	4	0	1	1	0	1	0	3	1	0		0		1			0			0				0				0	0					0	0	0	0
9	Fgfbp1<em1(IMPC)Wtsi>	HOM	4	Fgfbp1	ENSMUSG00000048373	Fibroblast growth factor binding protein 1	FGFBP1	ENSG00000137440	5.33333	1	1	1	0	0	1	4	pending	0		0	0	0	0	0	0	0	0	0	0	0.333333	0	0.333333	0	0	0	0	0.333333	0	0			0	0.5	0.5	1
10	Grsf1<tm1b(EUCOMM)Wtsi>	HOM	3	Grsf1	ENSMUSG00000044221	G-rich RNA sequence binding factor 1	GRSF1	ENSG00000132463	3.83333	0	0	1	0	0	0	1	1	0		0	0	1	0	0	0	0.5	0.5	1	0	0	0	0	0	0.333333	0	0.333333	1.33333	0	0			0	0	0.5	0.5
11	Gsdme<tm1b(KOMP)Wtsi>	HOM	4	Gsdme	ENSMUSG00000029821	Gasdermin E	GSDME	ENSG00000105928	4.5	1	1	0	0	1	0	3	pending	0		0	0	0	0	0.5	0.5	0	0	0	0.333333	0	0	0.333333	0.333333	0.333333	0	0.666667	1.5	0	0	0	0	0	0	0	0
12	Herc1<em2(IMPC)Wtsi>	HOM	4	Herc1	ENSMUSG00000038664	HECT and RLD domain containing E3 ubiquitin protein ligase family member 1	HERC1	ENSG00000103657	7.33333	0	1	0	1	0	0	2	1	1		0	0	2	0.5	0	0.5	0.5	0.5	1	0	0	0.333333	0.333333	0	0	0	0	1.83333	0	0	0	1	1	0	0.5	0.5
13	Hpf1<em1(IMPC)Wtsi>	HOM	5	Hpf1	ENSMUSG00000038005	histone PARylation factor 1	HPF1	ENSG00000056050	4.33333	0	0	1	0	0	0	1	pending	1		0	1	2		0.5	0.5		0.5	0.5	0	0	0	0	0.333333	0	0	0.333333	1.33333	0	0			0	0	0	0
14	Josd1<em1(IMPC)Wtsi>	HOM	6	Josd1	ENSMUSG00000022426	Josephin domain containing 1	JOSD1	ENSG00000100221	4.83333	1	1	0	1	1	0	4	0	0		0	0	0		0	0	0.5	0	0.5	0	0	0	0	0	0.333333	0	0.333333	0.833333	0	0	0	0	0	0	0	0
15	Mkrn2<em1(IMPC)Wtsi>	HOM	4	Mkrn2	ENSMUSG00000000439	Makorin, ring finger protein, 2	MKRN2	ENSG00000075975	4.33333	1	1	0	0	1	0	3	pending	0		0	0	0	0	0	0	0.5	0.5	1	0	0	0	0	0	0.333333	0	0.333333	1.33333	0	0	0	0	0	0	0	0
16	Nebl<tm1b(EUCOMM)Wtsi>	HOM	4	Nebl	ENSMUSG00000053702	Nebulette	NEBL	ENSG00000078114	5.33333	0	1	1	0	1	0	3	0	0		0	0	0	0	0	0			0	0		0.333333	0.333333	0			0	0.333333	0	1	0	0	1	0.5	0.5	1
17	Pitx1<em1(IMPC)Wtsi>	HET	7	Pitx1	ENSMUSG00000021506	Paired-like homeodomain transcription factor 1	PITX1	ENSG00000069011	15.6667	1	1	1	1	1	0	5	1	1	0	1	1	4	0.5	0	0.5	0.5	0.5	1	0	0.333333	0.333333	0.666667	0	0	0	0	2.16667	1	1	0	1	3	0.5	1	1.5
18	Rab17<tm1a(KOMP)Wtsi>	HOM	3	Rab17	ENSMUSG00000026304	RAB17, member RAS oncogene family	RAB17	ENSG00000124839	3	1	0	0	1	0	0	2	0	0		0	0	0	0	0	0	0	0.5	0.5	0	0	0	0	0	0	0	0	0.5	0	0	0	0	0	0	0.5	0.5
19	Rnf114<em1(IMPC)Wtsi>	HOM	3	Rnf114	ENSMUSG00000006418	Ring finger protein 114	RNF114	ENSG00000124226	7.33333	1	0	1	0	1	0	3	1	0		1	0	2	0	0	0	0.5	0.5	1	0	0.333333	0	0.333333	0	0	0	0	1.33333	0	0	0	0	0	0.5	0.5	1
20	Scaf11<em1(IMPC)Wtsi>	HOM	5	Scaf11	ENSMUSG00000033228	SR-related CTD-associated factor 11	SCAF11	ENSG00000139218	6	0	1	0	1	0	0	2	1	1		0	1	3	0	0	0	0.5	0.5	1	0	0	0	0	0	0	0	0	1	0	0	0	0	0	0	0	0
21	Sh3bp4<tm1a(EUCOMM)Wtsi>	HOM	5	Sh3bp4	ENSMUSG00000036206	SH3-domain binding protein 4	SH3BP4	ENSG00000130147	8	1	1	0	1	1	0	4	1	0		0	0	1	0	0	0	0.5	0.5	1	0.333333	0.333333	0.333333	1	0	0	0	0	2	0	0	0	1	1	0	0	0
22	Slamf9<tm1b(EUCOMM)Wtsi>	HOM	4	Slamf9	ENSMUSG00000026548	SLAM family member 9	SLAMF9	ENSG00000162723	4	0	1	0	0	1	0	2	1	0		0	0	1	0	0	0	0	0	0	0.333333	0.333333	0	0.666667	0.333333	0	0	0.333333	1	0	0	0	0	0	0	0	0
23	Smg9<tm1b(EUCOMM)Wtsi>	HET	3	Smg9	ENSMUSG00000002210	Smg-9 homolog, nonsense mediated mRNA decay factor (C. elegans)	SMG9	ENSG00000105771	7.33333	1	1	0	1	0	0	3	1	0	1	0	1	3		0	0	0.5	0.5	1	0	0	0	0	0	0.333333	0	0.333333	1.33333	0	0	0	0	0	0	0	0
24	Unk<tm1a(KOMP)Wtsi>	HOM	4	Unk	ENSMUSG00000020770	Unkempt family zinc finger	UNK	ENSG00000132478	7.66667	1	1	0	1	1	0	4	pending	1	0	0	1	2	0	0	0	0.5	0	0.5	0	0.333333	0	0.333333	0	0.333333	0	0.333333	1.16667	0	0	0	0	0	0	0.5	0.5
25	Zfp341<tm1a(KOMP)Wtsi>	HOM	4	Zfp341	ENSMUSG00000059842	Zinc finger protein 341	ZNF341	ENSG00000131061	5.83333	1	1	1	0	1	0	4	pending	0		0	0	0	0	0	0	0	0.5	0.5	0	0.333333	0	0.333333	0	0	0	0	0.833333	0	0	0	1	1	0	0	0
