# Supplementary material for: Accelerating functional gene discovery in osteoarthritis
Source: Nat Commun. 2021 Jan 20;12:467. doi: 10.1038/s41467-020-20761-5 (PMC7817695; doi:10.1038/s41467-020-20761-5)
Supplement: Supplementary file 9 — Supplementary Data 8 [file 41467_2020_20761_MOESM9_ESM.xlsx]

## Sheet: Supplementary Data 8
Osteophyte scoring in mutant mice by ICEµCT and JSR
		LTP									MTP
		Cg. Damage Area (%)	Osteophyte score (ICEµCT)				Osteophyte score (JSR)				Cg. Damage Area (%)	Osteophyte score (ICEµCT)				Osteophyte score (JSR)
Genotype	Sample		Scorer 1	Scorer 2	Scorer 3	Consensus	Scorer 1	Scorer 2	Scorer 3	Consensus		Scorer 1	Scorer 2	Scorer 3	Consensus	Scorer 1	Scorer 2	Scorer 3	Consensus
Bhlhe40-/-	M02386728	0.437323	no	no	no	no	no	no	no	no	0.528944	no	no	no	no	no	no	no	no
	M02386731	2.09374	no	no	no	no	no	no	no	no	2.09717	no	no	no	no	no	no	no	no
	M02382095	3.26669	no	no	no	no	no	no	no	no	0.818523	no	no	no	no	no	no	no	no
Gsdme-/-	M02323186	2.66015	no	no	no	no	no	no	no	no	0.832065	no	no	no	no	no	no	no	no
	M02323187	4.58601	no	no	no	no	no	no	no	no	0.623626	no	no	no	no	no	no	no	no
	M02323184	2.84508	no	no	no	no	no	no	no	no	0.695439	no	no	no	no	no	no	no	no
	M02386663	1.25842	no	no	no	no	no	no	no	no	0.120411	no	no	no	no	no	no	no	no
Josd1-/-	M02327924	0.231656	no	no	no	no	no	no	no	no	0.0757247	no	no	no	no	no	no	no	no
	M02327931	1.59077	no	no	no	no	no	no	no	no	0.10046	no	no	no	no	no	no	no	no
	M02340215	3.25417	no	no	no	no	no	no	no	no	0.184334	no	no	no	no	no	no	no	no
	M02340216	4.99904	no	no	no	no	yes	no	no	no	0.624586	no	no	no	no	no	no	no	no
	M02340226	4.05384	no	no	no	no	no	no	no	no	0.775144	no	no	no	no	no	no	no	no
	M02340224	3.1253	no	no	no	no	no	no	no	no	3.89009	yes	no	no	no	no	no	no	no
Pitx1+/-	M02379697	1.65826	no	no	yes	no	no	no	no	no	4.43006	yes	yes	yes	yes	no	no	no	no
	M02379698	0.909772	no	no	no	no	no	no	no	no	8.80566	no	no	no	no	no	no	no	no
	M02396994	10.2917	no	no	no	no	no	no	no	no	7.38594	yes	yes	no	yes	no	no	no	no
	M02412423	11.7888	no	no	no	no	no	no	no	no	6.04965	yes	yes	no	yes	no	no	no	no
	M02412428	3.54879	no	no	no	no	no	no	no	no	7.88099	yes	yes	no	yes	no	no	no	no
	M02435849	14.5381	no	no	no	no	no	no	no	no	3.91965	yes	no	yes	yes	no	no	no	no
	M02435830	5.74526	yes	no	no	no	no	no	no	no	25.6715	yes	no	no	no	no	no	no	no
Sh3bp4-/-	M02322956	6.97989	no	no	no	no	no	no	no	no	1.61155	no	no	no	no	no	no	no	no
	M02322971	2.08913	no	no	no	no	no	no	no	no	0.17263	no	no	no	no	no	no	no	no
	M02322968	2.21232	no	no	no	no	no	no	no	no	0.826253	no	no	no	no	no	no	no	no
	M02338355	1.84327	no	no	no	no	no	no	no	no	0.940364	no	no	no	no	no	no	no	no
	M02338354	1.14803	no	no	no	no	no	no	no	no	0.313246	no	no	no	no	no	no	no	no
Unk-/-	M02328235	1.81421	no	no	no	no	no	no	no	no	0.151	no	no	no	no	no	no	no	no
	M02328236	0.947782	no	no	no	no	no	no	no	no	0.0901758	no	no	no	no	no	no	no	no
	M02380802	1.65057	no	no	no	no	no	no	no	no	0.512248	no	no	no	no	no	no	no	no
	M02380803	1.51216	no	no	no	no	no	no	no	no	11.1698	no	no	no	no	no	no	no	no
