# Supplementary material for: Accelerating functional gene discovery in osteoarthritis
Source: Nat Commun. 2021 Jan 20;12:467. doi: 10.1038/s41467-020-20761-5 (PMC7817695; doi:10.1038/s41467-020-20761-5)
Supplement: Supplementary file 10 — Supplementary Data 9 [file 41467_2020_20761_MOESM10_ESM.xlsx]

## Sheet: Supplementary Data 9
Time required to perform OBCD joint phenotyping
Day number	Technique	Step	Personnel time required at 1x full time equivalent for 12 lines (n=3, 36 samples)	Technique	Step	Personnel time required at 1x full time equivalent for 12 lines (n=3, 36 samples)	Notes
Day 1	Sample receipt (2 h total)	Unpack	1h				Samples arrive stored in 70% ethanol and are stored in cold room racking system archive
		Scan into database.	1h
Overnight Day 1 to 2	Sample cleaning (2 d total)	Rehydration in PBS (from storage in 70% ethanol)	24 h
Day 2		Removal of soft tissue	6 h
Day 3		Disarticulation	15 h
Day 4
Day 5	Joint Surface Replication (JSR) (9 d total)	Area and reagent preparation	(1h total)				Includes resin aliquotting
		Moulding joints	(4h total)				Limbs are moulded in batches of 6
		Setup	30 min
		Set time	24 min
		Demoulding, checking and trimming	3 h
Day 6		Casting joint replicas	(8 d total)				Limbs are casted in batches of 6 ( resin becomes viscous within 9 minutes)
		Preparing, cleaning and inspecting moulds	3 h
		Warming resin aliquots	10 min
		Weigh, mix, degass resins, pour casts (6 batches of 6)	54 min
Overnight Day 6 to 7		Full set time	16 h				Resin takes 16h to set, and 7 days to cure to glass hardness
Day 7		Replica curing day 1	7 d	Subchondral X-ray Microradiography (scXRM; 2 d total)	Imaging	(1 h 51 min total)	scXRM and ICEµCT (Part 1) proceed during resin replica curing time
					Warm up & calibration	30 min	scXRM is completed over 2 days
					Scan	9 min
					Set up and change over	72 min
		Replica curing day 2			Image analysis	(13 h total)	ImageJ1.44 with custom-built macros for automation
					Defining min, max and standard grey levels	72 min
					Stretching images & batch saving (automated)	72 min
					Measuring tibial head dimensions	72 min
					Selecting and saving medial and lateral regions of interest (automated)	180 min
Day 8					Constructing montage for analysis	180 min
					Obtaining median grey levels	180 min
Day 9		Replica curing day 3		Iodine Contrast-Enhanced MicroCT (ICEµCT) Part 1; 5 d total)	Imaging	(Per day: 3 h 45 min + 18h overnight) x 3
					Workstation preparation (reagents, holders)	30 min	12 samples/overnight scanning run
Overnight Day 9 to 10					Sample holder loading	1 h
Day 10		Replica curing day 4			Beam warm-up**	15 min	**if not already in use
					Sample loading, scout view, region of analysis	2 h
Overnight Day 10 to 11					Scanning	18 h (overnight)
Day 11		Replica curing day 5
Overnight Day 11 to 12
Day 12		Replica curing day 6			Image analysis	(7 h 12 min total and overnight)
					Rotating scans	72 min
Overnight Day 12 to 13					Waiting for program to complete rotations	Variable; overnight	Waiting time for program to complete rotation is variable (usually overnight)
Day 13		Replica curing day 7			Determining tibial landmarks	6 h	To calculate regions of interest for analysis in Part 2.
Day 14		Scanning electron microscope (SEM) sample preparation	(7 h 10 min total)
		Replica demoulding and cataloguing	3 h
		Rafting
		Raft plate cleaning	30 min				2 rafts per batch
		Attachment	3 h
		Carbon coating (+ machine cleaning)	40 min
Day 15		SEM imaging (medial& lateral plateau; 2 images/sample)	(2 h 48 min total)
		Setup, beam warming	1h
		Imaging (automated)	1h 48 min				Automated ImageSnapper software (Tescan UK)
		Image quantitation	(3 h 8 min total)				ImageJ1.44 with custom-built macros for automation
		1) Plateau selection	36 min
		a) Batch save (automated)	<1 min
		2) Exclude outliers (automated)	<1 min
		3) Detect damage (Find edges tool, automated)	<1 min
		4) Remove debris	72 min
		a) Batch save (automated)	<1 min
		5) Adjust threshold	36 min
		a) Batch save (automated)	<1 min
		6) Quantify damage (automated)	<1 min
		7) Find whole plateau area; set threshold	36 min
		a) Batch save (automated)	<1 min
		8) Find whole plateau area; determine area (automated)	<1 min
Day 16	Iodine Contrast Enhanced uCT (ICEµCT) Part 2; 4 d total)	Image analysis					Regions of interest are calculated automatically in Part 1 and drawn manually (medial and lateral, articular cartilage and subchondral bone)
		Drawing regions of interests for analysis (4 sets)	12 h
Day 17
Day 18		Submitting evaluations	9 h 48 min				4 evaluations/sample
Overnight day 18 to 19		Waiting for program to complete evaluations, and data collation	Variable (12 h)				Evaluation time by program varies by server usage
Day 19
Day 20	Data summary (2 d total)	Collation, unblinding and analysis	(2 d total)
Day 21
	Calculation of timings
	Method	Step	1 animal	12 lines (36 animals)	Rationale
	Sample receipt	Total	20 min	2 h
		Unpack	10 min	1 h	Batch processing more efficient than single samples
		Scan into database.	10 min	1 h	Batch processing more efficient than single samples
	Sample cleaning	Total	2 d	2 d
		Rehydration in PBS (from storage in 70% ethanol)	24 h (overnight)	24 h (overnight)	Independent of sample number
		Removal of soft tissue	10 min	6 h	x 36
		Disarticulation	25 min	15 h	x 36
	Joint Surface Replication (JSR)	Total	8 d	9 d
		Area and reagent preparation	1 h	1 h	Independent of sample number
		Moulding joints	14 min	4 h	x 6 batches of 6 samples
		Setup	5 min	30 min	x 6 batches of 6 samples
		Set time	4 min	24 min	x 6 batches of 6 samples
		Demoulding, checking and trimming	5 min	3 h	x 36
		Casting joint replicas	24 min + overnight	4 h 5 min + overnight
		Preparing, cleaning and inspecting moulds	5 min	3 h	x 36
		Warming resin aliquots	10 min	10 min	Independent of sample number
		Weigh, mix, degass resins, pour casts (6 batches of 6)	9 min	54 min	x 6 batches of 6 samples
		Full set time	16 h (overnight)	16 h (overnight)	Independent of sample number
		Replica curing	7 d	7 d	Independent of sample number
		Scanning electron microscope (SEM) sample preparation	45 min	7 h 10 min
		Replica demoulding and cataloguing	5 min	3 h	x 36
		Rafting
		Raft plate cleaning	15 min	30	2 rafts/batch
		Attachment	5 min	3 h	x 36
		Carbon coating (+ machine cleaning)	20 min	40	2 rafts/batch
		SEM imaging (medial& lateral plateau; 2 images/sample)	1 h 1.5 min	2 h 48 min
		Setup, beam warming	1 h	1 h	Independent of sample number
		Imaging (automated)	1.5 min	1 h 48 min	x 72
		Image quantitation	10.5 min	3 h 8 min
		1) Plateau selection	30 s	36 min	x 72
		a) Batch save (automated)	<1 min	<1 min	Independent of sample number
		2) Exclude outliers (automated)	<1 min	<1 min	Independent of sample number
		3) Detect damage (automated)	<1 min	<1 min	Independent of sample number
		4) Remove debris	1 min	72 min	x 72
		a) Batch save (automated)	<1 min	<1 min	Independent of sample number
		5) Adjust threshold	30 s	36 min	x 72
		a) Batch save (automated)	<1 min	<1 min	Independent of sample number
		6) Quantify damage (automated)	<1 min	<1 min	Independent of sample number
		7) Find whole plateau area; set threshold	30 s	36 min	x 72
		a) Batch save (automated)	<1 min	<1 min	Independent of sample number
		8) Find whole plateau area; determine area (automated)	<1 min	<1 min	Independent of sample number
	Subchondral X-ray Microradiography (scXRM)	Total	51 min	2 d
		Imaging	33 min	1 h 51 min
		Warm up & calibration	30 min	30 min	Independent of sample number
		Scan	15 s	9 min	x 36
		Set up and change over	2 min	72 min	x 36
		Image analysis	21 min	13 h
		Defining min, max and standard grey levels	2 min	72 min	x 36
		Stretching images & batch saving (automated)	2 min	72 min	x 36
		Measuring tibial head dimensions	2 min	72 min	x 36
		Selecting and saving medial and lateral regions of interest (automated)	5 min	180 min	x 36
		Constructing montage for analysis	5 min	180 min	x 36
		Obtaining median grey levels	5 min	180 min	x 36
	Iodine Contrast-Enhanced MicroCT (ICEµCT)	Total	5 h	9 d
		Imaging	2 h 30 min	Per day: 3 h 45 min + overnight x 3
		Workstation preparation (reagents, holders)	30 min	30 min	30 min per run; 3 overnight runs of 12 samples/run
		Sample holder loading	5 min	60 min	x 12
		Beam warm-up**	15 min	15 min	Independent of sample number
		Sample loading, scout view, region of analysis	10 min	2 h	x 12
		Scanning	90 min	54 h (3 x overnight)	x 36; 12 samples per run; 3 overnight runs
		Image analysis	2 min + overnight	7 h 12 min + overnight
		Rotating scans	2 min	72 min	x 36
		Waiting for program to complete rotations	variable	variable
		Determining tibial landmarks	10 min	6 h	x 36
		Image analysis	56 min	4 days
		Drawing regions of interests for analysis (4 sets)	20 min	12 h	x 36
		Submitting evaluations	16 min	9 h 48 min	x 36
		Waiting for program to complete evaluations, and data collation	20 min	12 h	x 36
	Data summary	Total
		Collation, unblinding and analysis	1 h	16 h	Batch processing more efficient than single samples
