# Supplementary material for: Accelerating functional gene discovery in osteoarthritis
Source: Nat Commun. 2021 Jan 20;12:467. doi: 10.1038/s41467-020-20761-5 (PMC7817695; doi:10.1038/s41467-020-20761-5)
Supplement: Supplementary file 11 — Supplementary Data 10 [file 41467_2020_20761_MOESM11_ESM.xlsx]

## Sheet: Supplementary Data 10
Time required to perform OARSI joint phenotyping
Day number	Technique	Step	Time required for 12 lines (n=12; 288 samples)				Calculation of timings	1 animal	12 lines
Day 1	Sample preparation (19 d total)	Decalcification	10 d				Number of animals	1	288
Day 2							Number of sections/animal	14	4032
Day 3							Number of staining runs (40 slides/run)	0.35	100.8
Day 4							Staining time
Day 5				10			In hours	2.1	213.36
Day 6							In days	0.5	26.67
Day 7							Imaging (2min/section)
Day 8							In minutes	28	8064
Day 9							In hours	0.466667	134.4
Day 10							In days	0.0583333	16.8
Day 11		Tissue processing (100 samples/run)	3 d (12 h x 3)	3			Imaging (set-up)
Day 12							In minutes	15	252
Day 13							Number of images (2/section)	28	8064
Day 14		Embedding (10 min/block + 30 min set time)	6 d (48 h)				OARSI Scoring (1 min/image)
Day 15							In minutes	28	8064
Day 16							In hours	0.466667	134.4
Day 17				6			In days	0.0583333	16.8
Day 18
Day 19
Day 20	Section preparation (72 d total)	Sectioning (14 levels/limb)	36 d (288 h)
Day 21
Day 22
Day 23
Day 24
Day 25
Day 26
Day 27
Day 28
Day 29
Day 30
Day 31
Day 32
Day 33
Day 34
Day 35
Day 36				36
Day 37
Day 38
Day 39
Day 40
Day 41
Day 42
Day 43
Day 44
Day 45
Day 46
Day 47
Day 48
Day 49
Day 50
Day 51
Day 52
Day 53
Day 54
Day 55
Day 56		Section selection	9 d (72 h)	9
Day 57
Day 58
Day 59
Day 60
Day 61
Day 62
Day 63
Day 64
Day 65		Staining (Safranin O/Fast green; 40 slide/holder)	27 d (213 h)	27
Day 66		Staining (87 mins/run)
Day 67		Mounting (1 min/slide; 40 min/ run)
Day 68		Drying (overnight)
Day 69
Day 70
Day 71
Day 72
Day 73
Day 74
Day 75
Day 76
Day 77
Day 78
Day 79
Day 80
Day 81
Day 82
Day 83
Day 84
Day 85
Day 86
Day 87
Day 88
Day 89
Day 90
Day 91
Day 92	Section imaging (17 d total)	Imaging and saving (2 images per section) + 15 mins set-up + calibration per day)	17 d	17
Day 93
Day 94
Day 95
Day 96
Day 97
Day 98
Day 99
Day 100
Day 101
Day 102
Day 103
Day 104
Day 105
Day 106
Day 107
Day 108
Day 109	OARSI scoring (24 d total)	Scoring (1 min/image)	17 d	17
Day 110
Day 111
Day 112
Day 113
Day 114
Day 115
Day 116
Day 117
Day 118
Day 119
Day 120
Day 121
Day 122
Day 123
Day 124
Day 125
Day 126		Collation and statistical analysis	7 d	7
Day 127
Day 128
Day 129
Day 130
Day 131
Day 132
		Total (days)	132
