# Supplementary material for: Accelerating functional gene discovery in osteoarthritis
Source: Nat Commun. 2021 Jan 20;12:467. doi: 10.1038/s41467-020-20761-5 (PMC7817695; doi:10.1038/s41467-020-20761-5)
Supplement: Supplementary file 12 — Supplementary Data 11 [file 41467_2020_20761_MOESM12_ESM.xlsx]

## Sheet: Supplementary Data 11
Cost analysis of OBCD versus OARSI joint phenotyping
Phenotyping method	Technique	Step	Personnel time required at 1x full time equivalent	Specialist consumables/equipment	Cost of item	Quantity supplied	Quantity needed to phenotype 12 knockout lines	Cost to phenotype 12 knockout lines	Notes
OBCD joint phenotyping	Sample receipt		2 h
	Sample cleaning	Rehydration in PBS (from storage in 70% ethanol)	2 d
		Removal of soft tissue
		Disarticulation		One-off equipment costs (not inlcuded in cost/batch):
				Fine forceps (#5)	35.05	1 pc	1 pc	35.05	Fine Science Tools, Germany (Dumont 11252-20)
				5mm spring scissors	243	1 pc	1 pc	243	Fine Science Tools, Germany (Vannas Tubingen, 15003-08)
	Joint Surface Replication (JSR)	Area and reagent preparation	9 d	One-off equipment costs (not inlcuded in cost/batch):
		Moulding joints		Helping hand brackets to hold samples during moulding	12.76	3 pcs	3 pcs	38.28	Bamford Trading, Ross-on-Wye, UK (Draper Helping Hand brackets, 31324Hh) x 3
				Dental impression medium for moulding mixing gun	72.75	1 pc	1 pc	72.75	Ivoclar-Vivadent UK (Virtual Light Body Dispenser 572810) x 1
				Virtual Light body dental impression medium	32.05	50 mL	72 mL	46.152	Ivoclar-Vivadent UK (562830 AN, 2 x 50 mL)
				Sealing film for moulding apparatus	77.55	100 pcs	6 sheets	4.653	Thermo Scientific (AB0558-100 pcs)
		Casting joint replicas		One-off equipment costs (not inlcuded in cost/batch):
				Vacuum pump (Sartorius Microsart Maxi)	788	1 pc	1 pc	788	Fisher Scientific UK (1669416022)
				Xtend-It inert gas blanket for resin storage	18.63	1 pc	1 pc	18.63	Smooth-On, UK, 10 ounce can x 1
				Crystal Clear 202 casting resin	49.57	1 L	0.06 mL	2.9742	Smooth-On, UK, 1L (trial size)
		Scanning electron microscope (SEM) sample preparation		Carbon rods	136.86	120 coats	2 coats ( 0.17 rods)	2.281	Agar Scientific, UK (AGE418-10 rods); 12 coats/rod (2 rafts coated/batch)
		(Rafting & coating)		Carbon tape	147.31	50 m	20 cm	0.058924	Agar Scientific, UK (AGG3939C)
				Carbon paint	14.24	30 g	3.6 g	1.71	Agar Scientific, UK (AGG3418-30 g)
				Bellshine cleaning fluid	24.37	115 mL	2 mL	0.423826	Agar Scientific, UK (AGG3462-115 mL ) 2 cleanings required/batch
				Lint-free wipes	51.73	1000 pcs	20 pcs	1.0346	Agar Scientific, UK (AG806-1000 sheets) 2 cleanings required/batch
		SEM imaging & quantitation		none
	Subchondral X-ray Microradiography (scXRM)	Imaging	2 d	none
		Image analysis		none
	Iodine Contrast-Enhanced MicroCT (ICEµCT)	Imaging	9 d	One-off equipment costs (not inlcuded in cost/batch):
				Dedicated sample holders for ethiodised oil samples	41.5	12	498	498	Scanco, Switzerland (£38.00 each x 12 + £42 delivery)
				Lipiodol Ultra ethiodised oil contrast agent	192	10 mL	13.5 mL	259.2	Guerbet Worldwide via NHS Trust Pharmacy, Hammersmith Hospital, London (0.375 mL/sample)
		Image analysis		Sunflower oil	2.64	500 mL	22.5 mL	0.12	Tesco Supermarkets UK (0.625mL/sample)
	Data summary	Collation, unblinding and analysis	2 d	none
Histology & OARSI scoring	Section preparation	Sample decalcification	0.5 d	none
		Sample processing	9 d	Histology service provider	130	1	288	37440	C&C Histology, London (Bulk discount)
		Embedding
		Sectioning
		Staining (Safranin O/Fast green)	27 d	Hematoxylin	93.4	25g	93.4 g	18.68	Fisher Chemicals (10181710)
		Staining		Ferric Chloride	11.62	500g	5.8 g	0.134792	Scientific Lab Supplies, UK Vickers Labs (CHE1990)
		Mounting		Fast Green	103.55	25g	20 g	82.84	Abcam UK (ab146267-25g)
		Drying		Safranin	140.44	100g	10 g	14.044	Sigma-Aldrich Co Ltd (S2255-100G)
				DPX mounting medium	58.56	1000 ml	1440 ml	84.3264	Thermo Fisher Raymond A Lamb (RAYLLAMB/DPX)
				Coverslips	28.27	1000 pcs	288 pcs	8.14176	Thermo Fisher Menzel (15747592)
	Section imaging	Imaging	17 d	none
	OARSI scoring	Scoring	17 d	none
		Collation and statistical analysis	7 d	none
				Cost summary (£)	OBCD joint phenotyping		Histology & OARSI scoring
					12 lines (1 batch;36 samples)	1 sample (as part of batch)	12 lines (288 samples)	1 sample (as part of batch)
				Specialist consumables/equipment	318.61	8.85028	208.16	0.72
				Imaging total; 10 year cost-recovery; £20/h (time required)	£1,180 (59 h total)	£34 (1.7 h total)	0	0
				Scanning electron microscopy	£60 (3 h)	£2 (0.1 h)
				Micro-computerised tomography	£1,080 (54 h)	£30 (1.5 h)
				X-ray microradiography	£40 (2 h)	£2 (0.1 h)
				Personnel time required at 1 x full time equivalent	21 days	0.6 days	68.5 days	0.2 days
				Histology services	0	0	37440	130
				Total cost	1498.61	42.8503	37648.2	130.723
