# Supplementary material for: Accelerating functional gene discovery in osteoarthritis
Source: Nat Commun. 2021 Jan 20;12:467. doi: 10.1038/s41467-020-20761-5 (PMC7817695; doi:10.1038/s41467-020-20761-5)
Supplement: Supplementary file 13 — Supplementary Data 12 [file 41467_2020_20761_MOESM13_ESM.xlsx]

## Sheet: Supplementary Data 12
Animal species, strain, source, sex and unique identifier or Research Resource Identifier
Mouse strain	Source	Unique identifier	Sex	Age
Mouse: Wild-type C57BL/6	Charles River Labs, UK	Strain: 027	Male	22 weeks
Mouse: Wild-type 129/SV/C57BL/6J	(Gauthier et al., 1999)	N/A	Male	16 & 52 weeks
Mouse: Dio2Thr92Thr	(Jo et al., 2019)	N/A	Male	16 weeks
Mouse: Dio2Ala92Ala	(Jo et al., 2019)	N/A	Male	16 weeks
Mouse: Wild-type C57BL/6N Taconic;C57BL/6N from strains detailed below	IMPC	See following rows	Male	16 weeks
Mouse: 4932431P20Rik-/-: 4932431P20Rikem1(IMPC)Wtsi/em1(IMPC)Wtsi	IMPC	RRID:MGI:6261757	Male	16 weeks
Mouse: A430078G23Rik-/-: A430078G23Riktm1a(KOMP)Wtsi/tm1a(KOMP)Wtsi	IMPC	RRID:IMSR_KOMP:CSD77453-1a-Wtsi	Male	16 weeks
Mouse: Arhgap30-/-: Arhgap30tm1a(EUCOMM)Wtsi/tm1a(EUCOMM)Wtsi	IMPC	RRID:MGI:6261895	Male	16 weeks
Mouse: Arrdc5-/-: Arrdc5tm1b(EUCOMM)Wtsi/tm1b(EUCOMM)Wtsi	IMPC	RRID:MGI:6261913	Male	16 weeks
Mouse: Bhlhe40-/-: Bhlhe40tm1b(KOMP)Wtsi/tm1b(KOMP)Wtsi	IMPC	RRID:MGI:6261982	Male	16 weeks
Mouse: Ccdc6+/-: Ccdc6em1(IMPC)Wtsi/em1(IMPC)Wtsi	IMPC	RRID:MGI:6262052	Male	16 weeks
Mouse: Cfap53+/-: Cfap53em1(IMPC)Wtsi/em1(IMPC)Wtsi	IMPC	RRID:MGI:6262116	Male	16 weeks
Mouse: Chka+/-: Chkatm2a(KOMP)Wtsi/WT	IMPC	RRID:IMSR_KOMP:CSD44635-1a-Wts	Male	16 weeks
Mouse: Clust6N1(Mir183)-/-: Clust6N1(tm1)Brd/(tm1)Brd	IMPC	N/A	Male	16 weeks
Mouse: ClusterXN1 (Mir92-2, Mir20b, Mir363, Mir19b-2, Mir18b, Mir106a)+/-ClusterXN1tm1(Brd)/WT	IMPC	N/A	Male	16 weeks
Mouse: Col4a2+/-: Col4a2em1(IMPC)Wtsi/WT	IMPC	RRID:MGI:6161265	Male	16 weeks
Mouse: Cpgi81-/-: Cpgi81tm1.1(NCC)WCS/tm1.1(NCC)WCS	IMPC	RRID:IMSR_EM:1226	Male	16 weeks
Mouse: Dctn4+/-: Dctn4em1(IMPC)Wtsi/WT	IMPC	RRID:MGI:6262256	Male	16 weeks
Mouse: Deptor-/-: Deptortm1b(EUCOMM)Wtsi/tm1b(EUCOMM)Wtsi	IMPC	RRID:IMSR_EM:11080	Male	16 weeks
Mouse: Dnah17-/-: Dnah17tm1e(KOMP)Wtsi/tm1e(KOMP)Wtsi	IMPC	RRID:MGI:6262291	Male	16 weeks
Mouse: Washc2+/-: Fam21tm2b(KOMP)Wtsi/WT	IMPC	RRID:MGI:6263870	Male	16 weeks
Mouse: Fgfbp1-/-: Fgfbp1em1(IMPC)Wtsi/em1(IMPC)Wtsi	IMPC	RRID:IMSR_EM:11893	Male	16 weeks
Mouse: Gm6578-/-: Gm6578tm1a(KOMP)Wtsi/tm1a(KOMP)Wtsi	IMPC	RRID:MGI:6262538	Male	16 weeks
Mouse: Gpbp1l1-/-: Gpbp1l1tm1a(EUCOMM)Wtsi/tm1a(EUCOMM)Wtsi	IMPC	RRID:IMSR_EM:09065	Male	16 weeks
Mouse: Grsf1-/-: Grsf1tm1b(EUCOMM)Wtsi/tm1b(EUCOMM)Wtsi	IMPC	RRID:MGI:6262583	Male	16 weeks
Mouse: Gsdme-/-: Gsdmetm1b(KOMP)Wtsi/tm1b(KOMP)Wtsi	IMPC	RRID:IMSR_EM:09924	Male	16 weeks
Mouse: Hao2-/-: Hao2em1(IMPC)Wtsi/em1(IMPC)Wtsi	IMPC	RRID:IMSR_KOMP:CSD31359-1a-Wtsi	Male	16 weeks
Mouse: Herc1-/-: T1696Aem2(IMPC)Wtsi/em2(IMPC)Wtsi	IMPC	RRID:MGI:6262614	Male	16 weeks
Mouse: Hmgxb3+/-: Hmgxb3tm1a(EUCOMM)Wtsi/WT	IMPC	RRID:MGI:6102815	Male	16 weeks
Mouse: Hpf1-/-: 2700029M09Rikem1(IMPC)Wtsi/em1(IMPC)Wtsi	IMPC	RRID:MGI:6262645	Male	16 weeks
Mouse: Josd1-/-: Josd1em1(IMPC)Wtsi/em1(IMPC)Wtsi	IMPC	RRID:MGI:6262720	Male	16 weeks
Mouse: Lpxn-/-: Lpxntm1b(EUCOMM)Hmgu/tm1b(EUCOMM)Hmgu	IMPC	RRID:IMSR_EM:09745	Male	16 weeks
Mouse: Lrrc8d-/-: Lrrc8dtm1a(EUCOMM)Wtsi/tm1a(EUCOMM)Wtsi	IMPC	RRID:MGI:6262826	Male	16 weeks
Mouse: Mbd1-/-: Mbd1em1(IMPC)Wtsi/em1(IMPC)Wtsi	IMPC	RRID:MGI:6262848	Male	16 weeks
Mouse: Mkrn2-/-: Mkrn2em1(IMPC)Wtsi/em1(IMPC)Wtsi	IMPC	RRID:MGI:6262889	Male	16 weeks
Mouse: Mroh9-/-: Mroh9tm1a(EUCOMM)Wtsi/tm1a(EUCOMM)Wtsi	IMPC	RRID:MGI:6262914	Male	16 weeks
Mouse: Nebl-/-: Nebltm1b(EUCOMM)Wtsi/tm1b(EUCOMM)Wtsi	IMPC	RRID:IMSR_EM:09926	Male	16 weeks
Mouse: Ostn-/-: Ostnem1(IMPC)Wtsi/em1(IMPC)Wtsi	IMPC	RRID:IMSR_EM:10628	Male	16 weeks
Mouse: Pitx1+/-: Pitx1em1(IMPC)Wtsi/WT	IMPC	RRID:MGI:6263167	Male	16 weeks
Mouse: Plet1-/-: Plet1em1(IMPC)Wtsi/em1(IMPC)Wtsi	IMPC	RRID:MGI:6263184	Male	16 weeks
Mouse: Rab17-/-: Rab17tm1a(KOMP)Wtsi/tm1a(KOMP)Wtsi	IMPC	RRID:IMSR_KOMP:CSD79710-1a-Wtsi	Male	16 weeks
Mouse: Rbm33+/-: Rbm33tm1b(EUCOMM)Wtsi/WT	IMPC	RRID:MGI:6263339	Male	16 weeks
Mouse: Rnf114-/-: Rnf114em1(IMPC)Wtsi/em1(IMPC)Wtsi	IMPC	RRID:IMSR_EM:10264	Male	16 weeks
Mouse: Scaf11-/-: Scaf11em1(IMPC)Wtsi/em1(IMPC)Wtsi	IMPC	RRID:MGI:6263429	Male	16 weeks
Mouse: Sh3bp4-/-: Sh3bp4tm1a(EUCOMM)Wtsi/tm1a(EUCOMM)Wtsi	IMPC	RRID:MGI:6263464	Male	16 weeks
Mouse: Slamf9-/-: Slamf9tm1b(EUCOMM)Wtsi/tm1b(EUCOMM)Wtsi	IMPC	RRID:IMSR_EM:0961	Male	16 weeks
Mouse: Smg9+/-: Smg9tm1b(EUCOMM)Wtsi/WT	IMPC	RRID:MGI:5883885	Male	16 weeks
Mouse: Stau2-/-: Stau2tm1a(EUCOMM)Wtsi/tm1a(EUCOMM)Wtsi	IMPC	RRID:MGI:6263584	Male	16 weeks
Mouse: Timeless+/-: Timelesstm1b(EUCOMM)Hmgu/WT	IMPC	RRID:IMSR_EM:09834	Male	16 weeks
Mouse: Tmem37-/-: Tmem37tm1a(EUCOMM)Wtsi/tm1a(EUCOMM)Wtsi	IMPC	RRID:IMSR_EM:11749	Male	16 weeks
Mouse: Unk-/-: Unktm1a(KOMP)Wtsi/tm1a(KOMP)Wtsi	IMPC	RRID:MGI:5883888	Male	16 weeks
Mouse: Upb1-/-: Upb1tm1a(EUCOMM)Wtsi/tm1a(EUCOMM)Wtsi	IMPC	RRID:MGI:6263825	Male	16 weeks
Mouse: Vamp3-/-: Vamp3tm2b(EUCOMM)Wtsi/tm2b(EUCOMM)Wtsi	IMPC	RRID:IMSR_EM:09918	Male	16 weeks
Mouse: Wac+/-: Wactm1b(EUCOMM)Wtsi/WT	IMPC	RRID:MGI:6263865	Male	16 weeks
Mouse: Zfp341-/-: Zfp341tm1a(KOMP)Wtsi/tm1a(KOMP)Wtsi	IMPC	RRID:MGI:6263912	Male	16 weeks
Mouse: Clic3+/-: Clic3em1(IMPC)Wtsi/WT	IMPC	RRID:IMSR_KOMP:CSD31844-1a-Wtsi	Male	16 weeks
Mouse: Cpt1a-/-: Cpt1atm1.2Wtsi/tm1.2Wtsi	IMPC	RRID:IMSR_EM:11842	Male	16 weeks
Mouse: Crip1-/-: Crip1em1(IMPC)Wtsi/em1(IMPC)Wtsi	IMPC	RRID:IMSR_KOMP:CSD89475-1e-Wtsi	Male	16 weeks
Mouse: Htra3-/-: Htra3EM1/EM1	IMPC	RRID:IMSR_EM:11594	Male	16 weeks
Mouse: Matn4-/-: Matn4EM1/ EM1	IMPC	RRID:IMSR_EM:10571	Male	16 weeks
Mouse: Pdlim1-/-: Pdlim1em1(IMPC)Wtsi/ em1(IMPC)Wtsi	IMPC	RRID:MGI:6263129	Male	16 weeks
Mouse: Sqrdl+/-: Sqrdlem1(IMPC)Wtsi/WT	IMPC	RRID:MGI:6260869	Male	16 weeks
