# Supplementary material for: Accelerating functional gene discovery in osteoarthritis
Source: Nat Commun. 2021 Jan 20;12:467. doi: 10.1038/s41467-020-20761-5 (PMC7817695; doi:10.1038/s41467-020-20761-5)
Supplement: Supplementary file 14 — Supplementary Data 13 [file 41467_2020_20761_MOESM14_ESM.xlsx]

## Sheet: Supplementary Data 13
Determination of the volume of interest (VOI) for ICEµCT and effect of Lipiodol on subchondral bone parameters
	VOI dimensions										VOI position
	Anterior-posterior (AP) dimension				Medial-lateral (ML) dimension						Anterior-posterior (AP) position (as % of AP axis)			Medial-lateral (ML) position (as % of ML axis)
	Width of thickest cartilage (µm)		As % of AP axis		Width of thickest cartilage (µm)		As % of ML axis		As % of plateau width					MTP VOI midpoint	LTP VOI midpoint
Sample name	LTP	MTP	LTP	MTP	LTP	MTP	LTP	MTP	MTP	LTP	MTP VOI midpoint position	LTP VOI midpoint position	Posterior shift of LTP VOI	offset from plateau midpoint	offset from plateau midpoint
Sample 1	758	626	28.8432	23.8204	582	494	19.2079	16.3036	58.5106	53.9216	65.0685	70.586	5.5175	0.759076	2.31023
Sample 2	818	1018	30.2291	37.6201	410	514	12.8931	16.1635	55.4156	48.6726	61.1604	71.286	10.1256	2.01258	5.18868
Sample 3	880	1032	31.6775	37.149	388	582	12.4599	18.6898	54.4554	59	61.6271	71.2023	9.57523	-0.256904	2.66538
Sample 4	970	958	35.688	35.2465	386	510	12.4758	16.4835	63	48.14	61.1111	64.8639	3.75276	1.74531	2.10084
Sample 5	996	1012	35.9567	36.5343	456	474	14.5687	15.1438	59.6206	50	65.1264	66.4982	1.37184	0.57508	3.29073
Sample 6	914	912	33.6524	33.5788	386	544	12.841	18.0971	67.6923	62.6781	62.0029	67.7099	5.70692	-1.1976	3.26015
Sample 7	918	922	32.5301	32.6719	386	598	12.2695	19.0083	55.6962	53.2688	58.4337	68.5684	10.1347	-1.97076	2.54291
Sample 8	918	776	34.382	29.0637	430	494	14.2008	16.3144	60.1093	55.4156	63.0712	70.8989	7.82772	-1.0568	5.41612
Sample 9	782	810	28.6867	29.7139	468	704	15.1261	22.7537	59.4595	55.6962	60.5649	66.2142	5.6493	-0.872657	3.71687
Sample 10	956	994	35.8052	37.2285	476	544	15.0442	17.1934	60	47.2103	57.9401	68.764	10.824	-1.67509	2.74968
Mean	891	906	32.7451	33.2627	436.8	545.8	14.1087	17.6151	59.396	53.4003	61.6106	68.6592	7.04856	-0.193777	3.32416
SD	80.6212	131.196	2.80977	4.5251	62.2268	68.2183	2.10779	2.18119	3.7077	4.76398	2.27411	2.19247	2.99043	1.33028	1.09138
Effect of Lipiodol on subchondral bone parameters
Average (n=2) ± SD	BV (mm3)	BV/TV (%)	Tb.N (1/mm)	Tb.Th (mm)	TMD (mg HA/cm3)
PBS	0.23 ± 0.01	0.57 ± 0.009	14.24 ± 0.352	0.09 ± 0.006	971 ± 0.13
Lipiodol	0.27 ± 0.029	0.69 ± 0.029	15.67 ± 0.794	0.11 ± 0.011	1205 ± 74.5
Increase (%)	16.2% ± 7.5%	19.6% ± 3.2%	10.1% ± 2.9%	19.3% ± 5.0%	24.0% ± 7.7%
