# Supplementary material for: Accelerating functional gene discovery in osteoarthritis
Source: Nat Commun. 2021 Jan 20;12:467. doi: 10.1038/s41467-020-20761-5 (PMC7817695; doi:10.1038/s41467-020-20761-5)
Supplement: Supplementary file 16 — Supplementary Data 15 [file 41467_2020_20761_MOESM16_ESM.xlsx]

## Sheet: Supplementary Data 15
Repeatability of measurement of joint phenotyping parameters in 16-week-old wild-type and mutant mice
Wild-type mice					M02289441					M02311471					M02312139					M02325311					M02319156					M02320072					M02337797						Representative WT			Intraclass correlation coefficient (ICC)			Average PE (RMS)
Tissue	Parameter	Unit	Method	Plateau	Mean	SEM	SDs WT mean	PE(SD)	PE(%CV)	Mean	SEM	SDs WT mean	PE(SD)	PE(%CV)	Mean	SEM	SDs WT mean	PE(SD)	PE(%CV)	Mean	SEM	SDs WT mean	PE(SD)	PE(%CV)	Mean	SEM	SDs WT mean	PE(SD)	PE(%CV)	Mean	SEM	SDs WT mean	PE(SD)	PE(%CV)	Mean	SEM	SDs WT mean	PE(SD)	PE(%CV)		SDs WT mean	Sample number		ICC	95% Confidence Interval
																																													Lower	Upper	PE(SD)	PE(%CV)
Articular cartilage	Cg.V	(mm3)	ICEµCT	LTP	0.03112	0.0002311	-0.366024	0.00051672	0.0166	0.03404	0.0002379	0.449846	0.000531977	0.01563	0.02714	0.0001661	-1.47807	0.000371484	0.01369	0.03766	0.0001435	1.4613	0.000320936	0.008522	0.03738	0.0001356	1.38307	0.000303315	0.008114	0.03092	0.0002478	-0.421906	0.000554076	0.01792	0.02914	0.000103	-0.919251	0.000230217	0.0079		-0.366024	M02289441		0.989	0.968335	0.997857	0.000421392	0.0132519
				MTP	0.0218	0.0002387	-1.16093	0.000533854	0.02449	0.02378	0.0002059	-0.57304	0.000460435	0.01936	0.0202	0.000114	-1.63599	0.000254951	0.01262	0.03354	0.0002421	2.32482	0.000541295	0.01614	0.02546	0.0003572	-0.074228	0.000798749	0.03137	0.02662	0.0001068	0.27019	0.000238747	0.008969	0.02792	0.0001985	0.656176	0.000443847	0.0159		-0.074228	M02319156		0.987	0.963595	0.997475	0.000499571	0.0196823
	Median Cg.Th	(mm)	ICEµCT	LTP	0.076	0	-0.464503	0	0	0.0824	0.0004	0.589689	0.000894427	0.01085	0.072	0	-1.12337	0	0	0.088	0	1.51211	0	0	0.084	0	0.853237	0	0	0.0752	0.0004899	-0.596277	0.00109545	0.01457	0.066	0	-2.11168	0	0		-0.464503	M02289441		0.995	0.98573	0.999028	0.000534522	0.00686632
				MTP	0.0668	0.0004899	-0.796486	0.00109545	0.0164	0.0668	0.0004899	-0.796486	0.00109545	0.0164	0.0556	0.0007483	-2.43631	0.00167332	0.0301	0.09	0	2.60029	0	0	0.0656	0.0009798	-0.972182	0.00219089	0.0334	0.0744	0.0004	0.316252	0.000894427	0.01202	0.0668	0.0004899	-0.796486	0.00109545	0.0164		0.316252	M02320072		0.985	0.957204	0.997006	0.00130931	0.0206067
	Maximum Cg.Th	(mm)	ICEµCT	LTP	0.094	0	-0.301857	0	0	0.102	0	0.766662	1.55158e-17	0	0.098	0	0.232403	0	0	0.108	0	1.56805	1.55158e-17	0	0.1068	0.0004899	1.40777	0.00109545	0.01026	0.098	0	0.232403	0	0	0.078	0	-2.43889	0	0		0.232403	M02320072		0.998	0.995119	0.999668	0.000414039	0.00387677
				MTP	0.0912	0.0004899	-0.902948	0.00109545	0.01201	0.0908	0.0004899	-0.96046	0.00109545	0.01206	0.0864	0.0004	-1.5931	0.000894427	0.01035	0.1112	0.0004899	1.97268	0.00109545	0.009851	0.094	0	-0.500359	0	0	0.094	0	-0.500359	0	0	0.094	0	-0.500359	0	0		-0.500359	M02320072		0.99	0.970464	0.998005	0.000792825	0.00840099
	Cg. Damage Area	(%)	JSR	LTP	0.45	0.0795	-0.641824	0.177764	0.395	1.302	0.1511	0.615555	0.337891	0.2595	0.416	0.07903	-0.692001	0.17672	0.4248	0.976	0.1352	0.134445	0.302374	0.3098	0.896	0.03265	0.0163813	0.0730068	0.08148	0.056	0.02358	-1.22329	0.0527257	0.9415	0.38	0.02828	-0.74513	0.0632456	0.1664		0.0163813	M02319156		0.818	0.552644	0.960352	0.200193	0.450502
				MTP	1.414	0.09244	1.53523	0.206712	0.1462	0.52	0.01817	-0.0715313	0.0406202	0.07812	0.008	0.002	-0.991733	0.00447214	0.559	0.206	0.03932	-0.635873	0.0879204	0.4268	1.042	0.1593	0.866643	0.356188	0.3418	0.04	0.01549	-0.93422	0.034641	0.866	0.322	0.06476	-0.42739	0.14481	0.4497		-0.0715313	M02311471		0.906	0.761983	0.980369	0.169525	0.476779
Subchondral bone	SC BV/TV	(%)	ICEµCT	LTP	63.8	0.5128	0.115792	0.0116929	0.018	63.02	0.8034	-0.0331403	0.0179774	0.0285	67.88	0.1356	0.929527	0.00303694	0.0045	66.28	0.3513	0.614494	0.00801417	0.0119	64.64	0.2159	0.282292	0.00475899	0.0075	55.38	0.414	-1.56798	0.00926758	0.0167	62.44	0.1536	-0.156119	0.00367383	0.0055		-0.0331403	M02311471		0.944	0.849822	0.988551	0.967616	0.0155126
				MTP	85.4	0.3421	0.99555	0.00776808	0.008956	84.92	1.144	0.926941	0.0127821	0.03013	79.12	0.7749	0.0964547	0.0128888	0.0219	85.76	0.3614	1.0521	0.0246377	0.009423	84.36	0.5446	0.847424	0.0254676	0.01444	81.08	0.5544	0.376346	0.0254662	0.01529	77.46	0.3326	-0.141811	0.0219795	0.0096		0.0964547	M02312139		0.842	0.597752	0.966281	1.43021	0.01726
	SC Tb.Th	(mm)	ICEµCT	LTP	0.09482	0.0002498	-0.136442	0.00055857	0.005891	0.0979	0.000305	0.129534	0.000681909	0.006965	0.1029	0.0003569	0.559585	0.000798123	0.007758	0.1044	0.0002249	0.687392	0.000502991	0.00482	0.1032	0.0004501	0.583765	0.00100648	0.009756	0.08222	7.348e-05	-1.22453	0.000164317	0.001999	0.09516	0.0001166	-0.107081	0.000260768	0.00274		-0.107081	M02337797		0.993	0.980616	0.998681	0.000629626	0.00624871
				MTP	0.1802	0.001689	0.451007	0.00377757	0.02096	0.1978	0.003111	0.924564	0.00695579	0.03516	0.1496	0.001178	-0.369933	0.00263382	0.0176	0.1806	0.0007174	0.460671	0.00160406	0.008884	0.1952	0.0006585	0.852617	0.00147241	0.007545	0.1499	0.000584	-0.362416	0.00130576	0.008711	0.1529	0.0004523	-0.280805	0.00101143	0.006613		-0.280805	M02337797		0.976	0.932114	0.995206	0.0033179	0.0178922
	SC Tb.N	(1/mm)	ICEµCT	LTP	17.19	0.08587	1.13265	0.192013	0.01117	16.51	0.1246	0.332409	0.278606	0.01687	17.62	0.01973	1.65175	0.044109	0.002503	16.5	0.1004	0.315078	0.22456	0.01361	16.58	0.03764	0.416714	0.0841705	0.005076	16.05	0.1472	-0.209862	0.329233	0.02051	17.06	0.06811	0.98248	0.152294	0.008928		-0.209862	M02320072		0.861	0.667543	0.969969	0.208921	0.0126901
				MTP	12.15	0.0838	-0.45614	0.187391	0.01543	11.63	0.1972	-0.725241	0.440865	0.0379	13.78	0.107	0.395952	0.239359	0.01737	12.28	0.04914	-0.38613	0.109891	0.008948	11.05	0.05555	-1.03032	0.12422	0.01124	13.93	0.08389	0.478211	0.187587	0.01346	13.53	0.03282	0.267416	0.0733811	0.005423		0.267416	M02337797		0.962	0.894145	0.992251	0.225151	0.0184895
	SC TMD	(mg HA/cm3)	ICEµCT	LTP	1206	1.017	0.0661985	2.27304	0.001885	1165	1.208	-0.960865	2.70022	0.002318	1236	0.6126	0.847848	1.36971	0.001108	1187	0.8015	-0.41637	1.79211	0.00151	1219	0.4631	0.400601	1.0355	0.0008496	1133	0.4359	-1.7682	0.974665	0.0008601	1195	0.4437	-0.203067	0.992147	0.0008303		0.0661985	M02289441		0.998	0.992836	0.999512	1.71349	0.00144348
				MTP	1362	2.221	1.59822	4.96521	0.003646	1378	5.395	1.83822	12.0645	0.008754	1246	1.495	-0.0817624	3.343	0.002682	1344	0.9753	1.34528	2.18088	0.001622	1201	0.6305	-0.744462	1.40985	0.001174	1336	2.801	1.21776	6.26268	0.004689	1181	0.7551	-1.03436	1.68843	0.00143		-0.0817624	M02312139		0.995	0.985399	0.999024	5.73456	0.00422866
	SC BMC	(median grey level)	sc-XRM	LTP	176.4	0.4	-1.12381	0.894427	0.00507	174.8	0.4899	-1.42349	1.09545	0.006267	180.1	0.6782	-0.430792	1.51658	0.008421	185.1	0.4	0.505713	0.894427	0.004832	187.2	0.7348	0.899045	1.64317	0.008778	179.7	0.3	-0.505713	0.67082	0.003733	180.5	0.2236	-0.355872	0.5	0.00277		-0.355872	M02337797		0.94	0.838804	0.987804	1.10195	0.00606979
				MTP	178.6	0.2449	-0.765125	0.547723	0.003067	171.8	0.2	-1.97509	0.447214	0.002603	173.8	0.2	-1.61922	0.447214	0.002573	189.2	0.2	1.121	0.447214	0.002364	192.2	0.2	1.6548	0.447214	0.002327	182.2	0.2	-0.124555	0.447214	0.002455	185.2	0.5831	0.409253	1.30384	0.00704		-0.124555	M02320072		0.993	0.978949	0.998551	0.654654	0.00357356
Mutant mice					Bhlhe40-/- (M02386731)					Gsdme-/- (M02323184)					Josd1-/- (M02340215)					Pitx1+/- (M02396994)					Sh3bp4-/- (M02322971)					Unk-/- (M02328236)														Intraclass correlation coefficient (ICC)			Average PE (RMS)
Tissue	Parameter	Unit	Method	Plateau	Mean	SEM	SDs WT mean	PE(SD)	PE(%CV)	Mean	SEM	SDs WT mean	PE(SD)	PE(%CV)	Mean	SEM	SDs WT mean	PE(SD)	PE(%CV)	Mean	SEM	SDs WT mean	PE(SD)	PE(%CV)	Mean	SEM	SDs WT mean	PE(SD)	PE(%CV)	Mean	SEM	SDs WT mean	PE(SD)	PE(%CV)										ICC	95% Confidence Interval
																																													Lower	Upper	PE(SD)	PE(%CV)
Articular cartilage	Cg.V	(mm3)	ICEµCT	LTP	0.02702	8.60233e-05	-1.51169	0.000192354	0.00711894	0.03078	5.83095e-05	-0.461053	0.000130384	0.004236	0.02842	0.000405463	-1.1205	0.000906642	0.0319016	0.01424	0.000285657	-5.08276	0.000638749	0.044856	0.02268	0.000168523	-2.7244	0.000376829	0.016615	0.02054	0.000269444	-3.32237	0.000602495	0.0293328										0.992	0.974838	0.998708	0.000546046	0.0265671
				MTP	0.01744	0.000132665	-2.45362	0.000296648	0.0170096	0.02566	2.44949e-05	-0.0133591	5.47723e-05	0.00213454	0.021	0.00041833	-1.39677	0.000935414	0.0445435	0.01874	0.00014	-2.06769	0.00031305	0.0167049	0.0239	0.000392428	-0.535848	0.000877496	0.0367153	0.02388	0.00031686	-0.541785	0.00070852	0.02967										0.964	0.892487	0.994144	0.000623966	0.0282412
	Median Cg.Th	(mm)	ICEµCT	LTP	0.068	0	-1.78226	0	0	0.08	0	0.194369	0	0	0.07	0	-1.45283	0	0	0.044	0	-5.73553	0	0	0.06	0	-3.10002	0	0	0.0616	0.0004	-2.83647	0.000894427	0.0145199										0.999	0.997124	0.999854	0.000365148	0.00592773
				MTP	0.0572	0.000489898	-2.20205	0.00109545	0.0191511	0.07	0	-0.327965	0	0	0.0632	0.0008	-1.32357	0.00178885	0.0283047	0.062	0	-1.49927	0	0	0.0696	0.0004	-0.38653	0.000894427	0.012851	0.0684	0.0004	-0.562226	0.000894427	0.0130764										0.963	0.889993	0.99394	0.001	0.0158328
	Maximum Cg.Th	(mm)	ICEµCT	LTP	0.08	0	-2.17181	0	0	0.104	6.93889e-18	1.03381	1.55158e-17	1.49191e-16	0.086	0	-1.3704	0	0	0.054	3.46945e-18	-5.64456	7.75792e-18	1.43665e-16	0.076	0	-2.70608	0	0	0.072	0	-3.24035	0	0										1	1	1	7.08198e-18	8.45553e-17
				MTP	0.08	0	-2.51327	0	0	0.0896	0.0004	-1.13298	0.000894427	0.00998245	0.086	0	-1.65059	0	0	0.1004	0.00193907	0.419836	0.0043359	0.0431862	0.092	0	-0.787912	0	0	0.082	0	-2.22571	0	0										0.943	0.837445	0.990634	0.00180739	0.0180956
	Cg. Damage Area	(%)	JSR	LTP	2.171	0.252	1.89811	0.563582	0.259543	1.663	0.2459	1.14832	0.549793	0.330553	2.01	0.247	1.66024	0.552217	0.274705	8.556	0.386968	11.3177	0.865286	0.101134	1.329	0.1994	0.654684	0.445883	0.335585	2.015	0.288564	1.6675	0.645249	0.320201										0.952	0.859323	0.99208	0.617619	0.282095
				MTP	1.469	0.187	1.63529	0.418245	0.28469	0.5433	0.06138	-0.0294284	0.137249	0.252616	0.06805	0.005957	-0.884008	0.0133199	0.195746	9.348	0.470474	15.8033	1.05201	0.112533	0.1734	0.05536	-0.694652	0.123794	0.714109	0.1092	0.0325741	-0.809974	0.0728379	0.666893										0.984	0.950224	0.997389	0.469273	0.437901
Subchondral bone	SC BV/TV	(%)	ICEµCT	LTP	0.66394	0.0012015	0.636658	0.00268663	0.0040465	0.61028	0.00206432	-0.434587	0.00461595	0.00756366	0.67084	0.0011822	0.774407	0.00264348	0.00394056	0.63462	0.00516027	0.0513263	0.0115387	0.0181821	0.60648	0.00366421	-0.510448	0.00819341	0.0135098	0.64698	0.00205119	0.298076	0.00458661	0.00708926										0.943	0.836856	0.99061	0.654248	0.0104281
				MTP	0.79764	0.00346578	0.189783	0.00774971	0.0097158	0.66078	0.00156058	-1.7751	0.00348956	0.00528096	0.84158	0.0029862	0.820624	0.00667735	0.0079343	0.80322	0.00506975	0.269895	0.0113363	0.0141136	0.74082	0.00190195	-0.625974	0.00425288	0.00574078	0.7794	0.00133154	-0.0720858	0.00297741	0.00382014										0.989	0.96481	0.998184	0.673654	0.0084851
	SC Tb.Th	(mm)	ICEµCT	LTP	0.10832	0.000315278	1.03312	0.0420136	0.00270202	0.0914	0.000141421	-0.429675	0.0106704	0.000655615	0.103	0.000164317	0.573188	0.222752	0.013805	0.11014	0.00034	1.19047	0.345389	0.0229973	0.08628	0.00051517	-0.872317	0.102422	0.00590361	0.0993	0.000282843	0.253309	0.180869	0.0108052										0.994	0.981068	0.999103	0.000711454	0.00745571
				MTP	0.15986	0.00229491	-0.093371	0.27255	0.0204702	0.1066	0.000282843	-1.52485	0.0869894	0.00545887	0.17222	0.00125355	0.23883	0.229191	0.0184764	0.20622	0.00347813	1.15265	0.369532	0.0366511	0.11618	0.000182757	-1.26736	0.0530541	0.00321743	0.13784	0.000254165	-0.685205	0.0635935	0.00434507										0.989	0.964526	0.998174	0.00399097	0.0215339
	SC Tb.N	(1/mm)	ICEµCT	LTP	15.549	0.0187891	-0.810442	0.000704982	0.00650833	16.2754	0.00477196	0.0536209	0.000316228	0.00345982	16.1356	0.0996178	-0.112726	0.000367423	0.00356722	15.0186	0.154463	-1.4412	0.000760263	0.0069027	17.3491	0.0458046	1.33057	0.00115195	0.0133514	16.739	0.0808869	0.604995	0.000632456	0.00636914										0.95	0.853318	0.991824	0.188854	0.0121023
				MTP	13.3144	0.121888	0.1556	0.00513157	0.0321004	15.9354	0.0389028	1.52514	0.000632456	0.00593298	12.4045	0.102497	-0.319871	0.00280303	0.0162759	10.0824	0.16526	-1.53322	0.00777734	0.0377138	16.4896	0.0237265	1.8147	0.000408656	0.00351744	14.6358	0.0284399	0.846039	0.000568331	0.00412312										0.992	0.974886	0.998707	0.215171	0.0189857
	SC TMD	(mg HA/cm3)	ICEµCT	LTP	1176.64	0.563428	-0.670672	1.25986	0.00107073	1218.27	0.136367	0.383887	0.304925	0.000250293	1270.97	0.247743	1.71887	0.55397	0.000435862	1157.9	0.930341	-1.14549	2.0803	0.00179662	1210.06	0.701436	0.175711	1.56846	0.00129619	1244.58	1.35167	1.05023	3.02242	0.00242847										0.998	0.994631	0.999729	1.72771	0.00142621
				MTP	1323.5	3.43865	1.04365	7.68905	0.00580964	1286.39	0.956331	0.503072	2.13842	0.00166234	1215.59	1.02542	-0.528461	2.29291	0.00188625	1375.27	2.3511	1.79784	5.25721	0.00382268	1187.25	0.28769	-0.941286	0.643294	0.000541834	1186.42	1.97699	-0.953444	4.42068	0.00372607										0.997	0.989903	0.999497	4.40731	0.0033878
	SC BMC	(median grey level)	sc-XRM	LTP	182.8	0.2	0.0786724	0.447214	0.00244646	179.4	0.4	-0.558199	0.894427	0.00498566	187	0	0.865396	0	0	163.8	0.2	-3.48032	0.447214	0.00273024	180.2	0.2	-0.408347	0.447214	0.00248176	177.6	0.244949	-0.895367	0.547723	0.00308402										0.995	0.985754	0.999276	0.532291	0.00299907
				MTP	184.2	0.2	0.240218	0.447214	0.00242787	173.2	0.2	-1.71711	0.447214	0.00258206	187.6	0.2449	0.84521	0.547723	0.00291963	186.2	0.2	0.596095	0.447214	0.00240179	183	0	0.0266908	0	0	180.8	0.2	-0.364775	0.447214	0.00247353										0.993	0.978495	0.998897	0.428174	0.00234424
