# Supplementary material for: Accelerating functional gene discovery in osteoarthritis
Source: Nat Commun. 2021 Jan 20;12:467. doi: 10.1038/s41467-020-20761-5 (PMC7817695; doi:10.1038/s41467-020-20761-5)
Supplement: Supplementary file 17 — Supplementary Data 16 [file 41467_2020_20761_MOESM17_ESM.xlsx]

## Sheet: Supplementary Data 16
Correlation between phenotype magnitude and precision error
					Magnitude of phenotype vs. PE(SD)				Magnitude of phenotype vs. PE(%CV)
								*P<0.0028 (Bonferroni-corrected)				*P<0.0028 (Bonferroni-corrected)
Tissue	Parameter	Unit	Method	Plateau	R2	Equation	P-value	Deviation from zero?	R2	Equation	P-value	Deviation from zero?
Articular cartilage	Cg.V	(mm3)	ICE-µCT	LTP	0.08467	Y = 4.598e-005*X + 0.0003856	0.5266	Not Significant	0.55	Y = 0.6269*X + 0.8468	0.0564	Not Significant
				MTP	0.04502	Y = -7.539e-005*X + 0.0006462	0.6479	Not Significant	0.001783	Y = -0.06233*X + 2.608	0.9284	Not Significant
	Median Cg.Th	(mm)	ICE-µCT	LTP	0.02062	Y = 2.548e-005*X + 7.050e-005	0.7588	Not Significant	0.02062	Y = 0.04157*X + 0.1150	0.7588	Not Significant
				MTP	0.05561	Y = 0.0002016*X + 0.0006036	0.6107	Not Significant	0.1129	Y = 0.4592*X + 0.7855	0.4611	Not Significant
	Maximum Cg.Th	(mm)	ICE-µCT	LTP	1	Y = 0.000	n/a	n/a	1	Y = 0.000	n/a	n/a
				MTP	0.2535	Y = -0.0009796*X + 0.002039	0.2494	Not Significant	0.2554	Y = -0.9799*X + 2.052	0.2473	Not Significant
	Cg. Damage Area	(%)	JSR	LTP	0.5352	Y = 0.04499*X + 0.4098	0.0617	Not Significant	0.2434	Y = -1.366*X + 27.92	0.2606	Not Significant
				MTP	0.9055	Y = 0.06167*X + 0.08995	0.001	Significant (*)	0.1219	Y = -1.567*X + 37.38	0.4427	Not Significant
Subchondral bone	SC BV/TV	(%)	ICE-µCT	LTP	0.7009	Y = -0.01673*X + 0.01399	0.0188	Not Significant	0.6931	Y = -2.656*X + 2.219	0.0201	Not Significant
				MTP	0.2208	Y = -0.003916*X + 0.009819	0.2874	Not Significant	0.1914	Y = -0.4501*X + 1.224	0.3262	Not Significant
	SC Tb.Th	(mm)	ICE-µCT	LTP	0.4259	Y = 0.0005022*X + 0.0002793	0.1121	Not Significant	0.2844	Y = 0.4747*X + 0.3105	0.2177	Not Significant
				MTP	0.02339	Y = -0.0007647*X + 0.003191	0.7434	Not Significant	0.05328	Y = -0.5766*X + 1.950	0.6185	Not Significant
	SC Tb.N	(1/mm)	ICE-µCT	LTP	0.02287	Y = 0.03502*X + 0.1534	0.7462	Not Significant	0.03108	Y = 0.2653*X + 0.9330	0.7054	Not Significant
				MTP	0.02102	Y = -0.02621*X + 0.1883	0.7565	Not Significant	0.00198	Y = -0.07962*X + 1.417	0.9245	Not Significant
	SC TMD	(mg HA/cm3)	ICE-µCT	LTP	0.009162	Y = -0.1554*X + 1.696	0.8382	Not Significant	0.01092	Y = -0.01395*X + 0.1417	0.8236	Not Significant
				MTP	0.1881	Y = 1.864*X + 2.129	0.331	Not Significant	0.1511	Y = 0.1245*X + 0.1840	0.3887	Not Significant
	SC BMC	(median grey level)	sc-XRM	LTP	0.009399	Y = -0.02199*X + 0.4900	0.8362	Not Significant	0.001152	Y = -0.004302*X + 0.2688	0.9424	Not Significant
				MTP	0.05835	Y = -0.01570*X + 0.4704	0.6018	Not Significant	0.2074	Y = 0.07636*X + 0.1758	0.3044	Not Significant
