# Supplementary material for: Accelerating functional gene discovery in osteoarthritis
Source: Nat Commun. 2021 Jan 20;12:467. doi: 10.1038/s41467-020-20761-5 (PMC7817695; doi:10.1038/s41467-020-20761-5)
Supplement: Supplementary file 18 — Supplementary Data 17 [file 41467_2020_20761_MOESM18_ESM.xlsx]

## Sheet: Supplementary Data 17
Actual P-values for validation of new methods with surgical provocation of osteoarthritis
Tissue compartment:	Articular cartilage								Subchondral bone
Parameter:	Cg.V		Median Cg.Th		Maximum Cg.Th		Cg. Damage Area		SC BV/TV		SC Tb.Th		SC Tb.N		SC TMD		SC BMC
Unit:	(mm3)		(mm)		(mm)		(%)		(%)		(mm)		(1/mm)		(mg HA/cm3)		(median grey level)
Technique:	ICEµCT		ICEµCT		ICEµCT		JSR		ICEµCT		ICEµCT		ICEµCT		ICEµCT		scXRM		Histology sum OARSI score					Histology max. OARSI score					Synovitis mean score
Plateau:	LTP	MTP	LTP	MTP	LTP	MTP	LTP	MTP	LTP	MTP	LTP	MTP	LTP	MTP	LTP	MTP	LTP	MTP	MTP	MFC	LTP	LFC	Whole joint	MTP	MFC	LTP	LFC	Whole joint	Lateral	Medial
Validation of methods by destabilisation of the medial meniscus (DMM) surgery
Test:	T-test	Wilcox M-P SR	Wilcox M-P SR	Wilcox M-P SR	T-test	Wilcox M-P SR	Wilcox M-P SR	Wilcox M-P SR	T-test	Wilcox M-P SR	T-test	T-test	T-test	Wilcox M-P SR	T-test	Wilcox M-P SR	T-test	T-test	Wilcox M-P SR	Wilcox M-P SR	Wilcox M-P SR	Wilcox M-P SR	Wilcox M-P SR	Wilcox M-P SR	Wilcox M-P SR	Wilcox M-P SR	Wilcox M-P SR	Wilcox M-P SR	Wilcox M-PSR	Wilcox M-PSR
Actual P-value (sham vs. DMM)	0.185634	0.001312	0.021729	0.079407	0.250432	0.017334	0.013092	3.1e-05	0.839866	6.1e-05	0.728819	1.30518e-05	0.143963	3.1e-05	0.391494	0.743561	0.510337	0.00047707	0.000977	0.000977	0.0469	0.2441	0.000977	0.000977	0.001953	0.1094	0.2656	0.001953	0.334	0.0059
Annotation	ns	**	*	ns	ns	*	*	***	ns	***	ns	***	ns	***	ns	ns	ns	***	***	***	*	ns	***	***	**	ns	ns	**	ns	**
Age-related joint degeneration
Test:	T-test	Wilcox RS	Wilcox RS	Wilcox RS	T-test	Wilcox RS	Wilcox RS	Wilcox RS	T-test	Wilcox RS	T-test	T-test	T-test	Wilcox RS	T-test	Wilcox RS	T-test	T-test			Wilcox RS					Wilcox RS
Actual P-value (4 months vs. 12 months)	0.134193	0.31	0.258	0.087	0.683908	0.848	0.0022	0.026	0.00823962	0.699	0.0385382	0.799467	0.0353898	0.3095	0.15152	0.2403	0.145886	0.0343293			0.065					0.024
Annotation	ns	ns	ns	ns	ns	ns	**	*	*	ns	*	ns	*	ns	ns	ns	ns	*			ns					*
Mice with Dio2Ala92Thr polymorphisms
Test:	T-test	Wilcox RS	Wilcox RS	Wilcox RS	T-test	Wilcox RS	Wilcox RS	Wilcox RS	T-test	Wilcox RS	T-test	T-test	T-test	Wilcox RS	T-test	Wilcox RS	T-test	T-test
Actual P-value (Dio2Thr92 vs. Dio2Ala92)	0.819116	0.019	0.701	0.006	0.238028	0.088	0.043	0.016	0.672017	>0.999	0.875285	0.796382	0.0702584	0.15	0.624157	0.604	0.185963	0.223079
Annotation	ns	*	ns	**	ns	ns	*	*	ns	ns	ns	ns	ns	ns	ns	ns	ns	ns
Key
P<0.05	*
P<0.01	**
P<0.001	***
Paired 2-tailed t-test	T-test
2-tailed Wilcoxon matched-pairs signed rank test	Wilcox M-PSR
2-tailed Wilcoxon rank sum test	Wilcox RS
