# Supplementary material for: Accelerating functional gene discovery in osteoarthritis
Source: Nat Commun. 2021 Jan 20;12:467. doi: 10.1038/s41467-020-20761-5 (PMC7817695; doi:10.1038/s41467-020-20761-5)
Supplement: Supplementary file 19 — Supplementary Data 18 [file 41467_2020_20761_MOESM19_ESM.xlsx]

## Sheet: Supplementary Data 17
Power calculations
	80% power	90% power	95% power
Z1-α/2 (2-tailed)	1.96	1.96	1.96
Z1-β	0.8416	1.2816	1.6449
Power index (P<0.05) (Z1-α/2+Z1-β)2	7.84896	10.508	12.9953
Number of animals	Minimum detectable effect size in SDs
	80% power	90% power	95% power
3	2.2875	2.64676	2.94339
4	1.98103	2.29216	2.54905
6	1.6175	1.87154	2.08129
8	1.4008	1.6208	1.80245
12	1.14375	1.32338	1.47169
