# Supplementary material for: Accelerating functional gene discovery in osteoarthritis
Source: Nat Commun. 2021 Jan 20;12:467. doi: 10.1038/s41467-020-20761-5 (PMC7817695; doi:10.1038/s41467-020-20761-5)
Supplement: Supplementary file 21 — Supplementary Software [file 41467_2020_20761_MOESM21_ESM.zip]

Archive with 5 entries (3 files):
- Butterfield et al CODE AND SOFTWARE/
- Butterfield et al CODE AND SOFTWARE/Butterfield_Code and software submission.docx
- Butterfield et al CODE AND SOFTWARE/Demo data/
- Butterfield et al CODE AND SOFTWARE/Demo data/Demo_Data_Butterfield_macros1-6.tif
- Butterfield et al CODE AND SOFTWARE/Demo data/Demo_Data_Butterfield_macro_7.dcm
