# Supplementary material for: Accelerating functional gene discovery in osteoarthritis
Source: Nat Commun. 2021 Jan 20;12:467. doi: 10.1038/s41467-020-20761-5 (PMC7817695; doi:10.1038/s41467-020-20761-5)
Supplement: Supplementary file 24 — Source Data [file 41467_2020_20761_MOESM24_ESM.xlsx]

## Sheet: Contents
Display item	Title	Source Data
Figure 1	Rapid-throughput joint phenotyping identifies new osteoarthritis genes	Yes
Figure 2	Novel imaging methods	Supplementary Data 13
Figure 3	Severe early onset osteoarthritis in Pitx1+/- mice is similar to extent of joint damage following osteoarthritis provocation surgery	Yes
Figure 4	Early onset osteoarthritis in Bhlhe40-/- and Sh3pb4-/- mice	Yes
Figure 5	Early onset osteoarthritis in mice with deletion of genes differentially expressed in human osteoarthritis cartilage	Yes
Figure 6	Age-related joint degeneration	Yes
Figure 7	Dio2Ala92 mice are protected from osteoarthritis	Yes
Supplementary Figure 1	Reference range data for joint phenotype parameters	Yes
Supplementary Figure 2	Joint abnormalities following destabilization of the medial meniscus (DMM) surgery and severe early onset osteoarthritis in Pitx1+/- mice	Yes
Supplementary Figure 3	Synovitis and osteophyte formation in destabilization of the medial meniscus (DMM)-operated mice	Yes
Supplementary Figure 4	Validation of imaging methods	Yes
Supplementary Figure 5	Early onset osteoarthritis in Bhlhe40-/- and Sh3pb4-/- mice	Yes
Supplementary Figure 6	Early onset osteoarthritis in mice with deletion of genes differentially expressed in human osteoarthritis cartilage	Yes
Supplementary Figure 7	Age-related joint degeneration	Yes
Supplementary Figure 8	Mice with a Dio2Ala92 polymorphism are protected from osteoarthritis	Yes
Supplementary Figure 9	Origins of Bone and Cartilage Disease (OBCD) rapid-throughput joint phenotyping compared to Osteoarthritis Research Society International (OARSI) histological scoring	None
Supplementary Figure 10	Validation of iodine contrast-enhanced µCT (ICEµCT)	Yes
Supplementary Data 1	Osteoarthritis Research Society International (OARSI), synovitis and osteophyte scoring in sham and destabilization of the medial meniscus (DMM)-operated limbs by histology.	Yes
Supplementary Data 2	Osteophyte scoring in sham and destabilization of the medial meniscus (DMM)-operated limbs by iodine contrast-enhanced µCT (ICEµCT) and joint surface replication (JSR)	Yes
Supplementary Data 3	Datasets for all joint phenotyping pipeline parameters in 100 16-week-old wild-type mice	Yes
Supplementary Data 4	Joint phenotyping pipeline data from 50 randomly selected 16-week-old mutant mouse lines	Yes
Supplementary Data 5	Statistical analysis of joint phenotyping pipeline data from 50 randomly selected 16-week-old mutant mouse lines	none
Supplementary Data 6	Spearman correlation matrix for statistically significant correlation coefficients (R-values, P<0.05) between joint phenotyping parameters	Yes
Supplementary Data 7	Prioritization analysis of 25 mutant mouse lines with abnormal joint phenotypes at 16 weeks-of-age	Yes
Supplementary Data 8	Osteophyte scoring in mutant mice by iodine contrast-enhanced micro-computerized tomography (ICEµCT) and joint surface replication (JSR)	none
Supplementary Data 9	Time required to perform Origins of Bone and Cartilage Disease (OBCD) joint phenotyping	none
Supplementary Data 10	Time required to perform Osteoarthritis Research Society International (OARSI) joint phenotyping	none
Supplementary Data 11	Cost analysis of Origins of Bone and Cartilage Disease (OBCD) versus Osteoarthritis Research Society International (OARSI) joint phenotyping	none
Supplementary Data 12	Animal species, strain, source, sex and unique identifier or Research Resource Identifier	none
Supplementary Data 13	Determination of the volume of interest (VOI) for iodine contrast-enhanced µCT (ICEµCT) and effect of Lipiodol on subchondral bone parameters	Yes
Supplementary Data 14	ImageJ macros for automated quantitation of joint surface replication (JSR) and subchondral X-ray microradiography (scXRM).	none
Supplementary Data 15	Repeatability of measurement of joint phenotyping parameters in 16-week-old wild-type and mutant mice	Yes
Supplementary Data 16	Correlation between phenotype magnitude and precision error	Yes
Supplementary Data 17	Actual P-values for validation of new methods with surgical provocation of osteoarthritis, age-related osteoarthritis and Dio2 polymorphism	Yes
Supplementary Data 18	Power calculations	Yes

## Sheet: Figure 1
Figure 1: Rapid-throughput joint phenotyping identifies new osteoarthritis genes (Raw joint phenotyping values and Mahalanobis analysis for all mutant mice. For mean values against reference range, full results are in Supplementary Data 4. For Wilcoxon rank sum tests, full results are in Supplementary Data 5).				Tissue compartment:	Articular cartilage								Subchondral bone													Whole mouse
				Parameter:	Cg.V		Median Cg.Th		Maximum Cg.Th		Cg. Damage Area		SC BV/TV		SC Tb.Th		SC Tb.N		SC TMD		SC BMC					Weight (16 weeks)
				Unit:	(mm3)		(mm)		(mm)		(%)		(%)		(mm)		(1/mm)		(mg HA/cm3)		(median grey level)					(g)
				Technique:	ICEµCT		ICEµCT		ICEµCT		JSR		ICEµCT		ICEµCT		ICEµCT		ICEµCT		scXRM
				Reference range:	mean ± 2SD	2.5–97.5%	2.5–97.5%	2.5–97.5%	mean ± 2SD	2.5–97.5%	2.5–97.5%	2.5–97.5%	mean ± 2SD	2.5–97.5%	mean ± 2SD	mean ± 2SD	mean ± 2SD	2.5-97.5%	mean ± 2SD	2.5–97.5%	mean ± 2SD	mean ± 2SD				mean ± 2SD
Mouse Barcode	Mouse Name	Colony Primary Allele	Genotype	Full Strain	LTP	MTP	LTP	MTP	LTP	MTP	LTP	MTP	LTP	MTP	LTP	MTP	LTP	MTP	LTP	MTP	LTP	MTP	Mahalanobis Distance^2	Outlier (0, 1)	p-value
M02339128	DAAN9.1a	Hpf1<em1(IMPC)Wtsi>	[NE]2700029M09Rik:Hom	C57BL/6NTac	0.0337	0.0242	0.074	0.066	0.09	0.098	0.935692	0.0763837	0.6445	0.8642	0.1021	0.1944	15.9979	11.0477	1263.84	1208.79	191	187	13.3524	0	0.770226	28.8
M02339129	DAAN9.1b	Hpf1<em1(IMPC)Wtsi>	[NE]2700029M09Rik:Hom	C57BL/6NTac	0.032	0.0202	0.078	0.056	0.096	0.096	2.14699	0.0827474	0.6482	0.8819	0.0977	0.2209	16.9523	10.2607	1237	1211.51	187	194	34.5408	1	0.0107917	31.1
M02359838	DAAN7.3a	Hpf1<em1(IMPC)Wtsi>	[NE]2700029M09Rik:Hom	C57BL/6NTac	0.0271	0.0193	0.07	0.054	0.116	0.076	1.10168	0.700833	0.6188	0.8855	0.1012	0.2595	15.4329	8.8625	1175.86	1274.73	182	187	115.819	1	2.22045e-16	25.8
M02385259	DAAN10.2a	Hpf1<em1(IMPC)Wtsi>	[NE]2700029M09Rik:Hom	C57BL/6NTac	0.0272	0.0218	0.068	0.07	0.084	0.092	0.760569	0.103677	0.6454	0.7969	0.0879	0.1576	18.1098	12.9655	1239.54	1238.81	186	188	20.2941	0	0.316505	28.9
M02399019	DAAN11.1c	Hpf1<em1(IMPC)Wtsi>	[NE]2700029M09Rik:Hom	C57BL/6NTac	0.0302	0.0247	0.09	0.068	0.102	0.094	2.18262	2.07953	0.7039	0.8445	0.1007	0.1934	18.1131	10.9067	1235.18	1240.71	179	186	40.3872	1	0.00184812	29
M02317619	DABT5.3b	4932431P20Rik<em1(IMPC)Wtsi>	[NE]4932431P20Rik:Hom	C57BL/6NTac(100%)	0.03	0.0267	0.074	0.07	0.098	0.096	2.03643	0.0527901	0.5396	0.6891	0.0764	0.1122	15.6599	16.1454	1120.98	1292.87	179	181	15.3706	0	0.636385	34.7
M02317623	DABT5.3f	4932431P20Rik<em1(IMPC)Wtsi>	[NE]4932431P20Rik:Hom	C57BL/6NTac(100%)	0.0282	0.0247	0.07	0.066	0.112	0.094	1.33478	0.0343923	0.6254	0.6288	0.0889	0.0975	16.4432	15.9965	1236.27	1122.62	177	175	40.7839	1	0.00163037	35.2
M02317625	DABT5.3h	4932431P20Rik<em1(IMPC)Wtsi>	[NE]4932431P20Rik:Hom	C57BL/6NTac(100%)	0.0314	0.0275	0.072	0.072	0.104	0.094	0.447962	0.273652	0.5689	0.707	0.0813	0.1231	15.61	15.5042	1157.27	1294.05	178	180	17.3475	0	0.499349	30.6
M02329600	DABT8.1c	4932431P20Rik<em1(IMPC)Wtsi>	[NE]4932431P20Rik:Hom	C57BL/6NTac(100%)	0.0242	0.0226	0.06	0.062	0.076	0.082	1.93275	1.06275	0.6948	0.5309	0.1036	0.085	16.7031	14.8899	1287.79	1098.85	176	167	78.3379	1	1.67134e-09	29.5
M02329601	DABT8.1d	4932431P20Rik<em1(IMPC)Wtsi>	[NE]4932431P20Rik:Hom	C57BL/6NTac(100%)	0.032	0.0206	0.084	0.058	0.096	0.076	1.33727	1.30146	0.5904	0.7828	0.0814	0.1598	16.8301	13.2854	1150.74	1365.53	177	190	27.2877	0	0.0737554	35.4
M02329604	DABT8.1g	4932431P20Rik<em1(IMPC)Wtsi>	[NE]4932431P20Rik:Hom	C57BL/6NTac(100%)	0.0291	0.0254	0.066	0.066	0.088	0.09	4.33588	0.305712	0.6868	0.7496	0.1065	0.137	16.9339	14.5083	1274.28	1241.62	182	184	19.1654	0	0.381704	35.5
M02379704	MHCT36.1a	A430078G23Rik<tm1a(KOMP)Wtsi>	[NE]A430078G23Rik:Hom	C57BL/6N;C57BL/6NTac	0.0321	0.0284	0.076	0.084	0.096	0.108	5.05811	0.316187	0.635	0.8668	0.0998	0.1931	16.5083	11.5817	1146.56	1230.1	191	193	30.4494	0	0.0332995	28.9
M02379705	MHCT36.1b	A430078G23Rik<tm1a(KOMP)Wtsi>	[NE]A430078G23Rik:Hom	C57BL/6N;C57BL/6NTac	0.0331	0.0287	0.08	0.076	0.1	0.1	0.663581	0.114938	0.608	0.6248	0.0899	0.108	15.1441	15.6398	1158.99	1135.68	177	178	22.9638	0	0.191983	35.5
M02379707	MHCT36.1d	A430078G23Rik<tm1a(KOMP)Wtsi>	[NE]A430078G23Rik:Hom	C57BL/6N;C57BL/6NTac	0.0327	0.0299	0.08	0.078	0.1	0.1	2.01173	0.695638	0.595	0.6999	0.0886	0.113	16.5396	15.3931	1190.55	1124.7	177	185	10.8377	0	0.901116	33.4
M02401721	MHCE27.2b	Arhgap30<tm1a(EUCOMM)Wtsi>	[NE]Arhgap30:Hom	C57BL/6N(50%);C57BL/6NTac(50%)	0.0353	0.0317	0.074	0.08	0.088	0.11	4.06802	1.96823	0.667	0.8486	0.1156	0.2093	16.1441	10.5439	1140.24	1205.72	186	188	52.4738	1	3.16337e-05	32.1
M02401722	MHCE27.2c	Arhgap30<tm1a(EUCOMM)Wtsi>	[NE]Arhgap30:Hom	C57BL/6N(50%);C57BL/6NTac(50%)	0.0326	0.0268	0.076	0.07	0.096	0.098	1.33187	0.442499	0.6167	0.6369	0.0879	0.102	18.2171	15.4883	1076.77	1095.95	178	171	59.0697	1	2.88987e-06	29.4
M02401723	MHCE27.2d	Arhgap30<tm1a(EUCOMM)Wtsi>	[NE]Arhgap30:Hom	C57BL/6N(50%);C57BL/6NTac(50%)	0.0308	0.0291	0.068	0.072	0.08	0.1	3.69092	1.23278	0.7055	0.8416	0.1213	0.1978	15.7701	11.2561	1202.34	1215.77	190	183	27.9422	0	0.0629406	28.6
M02321891	PMBD20.1a	Arrdc5<tm1b(EUCOMM)Wtsi>	[NE]Arrdc5(b):Hom	C57BL/6N;C57BL/6NTac	0.0353	0.0225	0.08	0.058	0.098	0.086	4.38357	0.882982	0.6639	0.7675	0.0991	0.1586	15.835	12.9924	1224.12	1226.11	178	176	20.0293	0	0.331174	34.4
M02321893	PMBD20.1c	Arrdc5<tm1b(EUCOMM)Wtsi>	[NE]Arrdc5(b):Hom	C57BL/6N;C57BL/6NTac	0.0327	0.018	0.078	0.048	0.098	0.076	4.55375	0.331635	0.6358	0.833	0.0984	0.1969	16.3778	11.0272	1182.03	1378.5	187	172	33.8421	1	0.013173	35.8
M02413429	PMBD24.2a	Arrdc5<tm1b(EUCOMM)Wtsi>	[NE]Arrdc5(b):Hom	C57BL/6N;C57BL/6NTac	0.0349	0.0252	0.078	0.066	0.09	0.1	0.783219	0.302337	0.631	0.7168	0.1017	0.1342	15.9344	13.6942	1271.1	1166.7	180	181	18.2916	0	0.436607	33.9
M02431133	PMBD28.2c	Arrdc5<tm1b(EUCOMM)Wtsi>	[NE]Arrdc5(b):Hom	C57BL/6N;C57BL/6NTac	0.03	0.0207	0.072	0.054	0.09	0.084	1.65043	2.48354	0.6805	0.8704	0.1015	0.1975	17.3107	11.3721	1268.92	1195.82	189	178	27.9462	0	0.0628783	29.2
M02382095	PMBL21.1b	Bhlhe40<tm1b(KOMP)Wtsi>	[NE]Bhlhe40(b):Hom	C57BL/6N;C57BL/6NTac	0.0263	0.0245	0.062	0.066	0.078	0.088	3.26669	0.818523	0.7183	0.7892	0.1152	0.1567	16.3208	13.4429	1259.88	1283.72	193	187	17.85	0	0.465575	29.6
M02386728	PMBL18.3a	Bhlhe40<tm1b(KOMP)Wtsi>	[NE]Bhlhe40(b):Hom	C57BL/6N;C57BL/6NTac	0.0194	0.0188	0.052	0.056	0.066	0.074	0.437323	0.528944	0.6555	0.7905	0.0892	0.1332	17.9975	15.3855	1123.44	1299.24	181	178	33.3603	1	0.0150906	21.6
M02386731	PMBL18.3d	Bhlhe40<tm1b(KOMP)Wtsi>	[NE]Bhlhe40(b):Hom	C57BL/6N;C57BL/6NTac	0.0305	0.0188	0.068	0.056	0.076	0.08	2.09374	2.09717	0.6523	0.8088	0.1063	0.1614	15.7885	13.0062	1171.48	1322.07	185	183	28.5522	0	0.0541346	29.7
M02337590	DACB7.1b	Ccdc6<em1(IMPC)Wtsi>	[NE]Ccdc6:Het	C57BL/6NTac	0.0312	0.0225	0.078	0.06	0.096	0.086	1.65251	0.728758	0.6495	0.7475	0.0946	0.1436	16.8697	13.8722	1256.04	1214.14	180	180	6.06892	0	0.99591	29.6
M02337592	DACB7.1d	Ccdc6<em1(IMPC)Wtsi>	[NE]Ccdc6:Het	C57BL/6NTac	0.0371	0.0241	0.086	0.064	0.102	0.092	2.99072	6.28572	0.6447	0.893	0.1067	0.2221	15.3052	10.1014	1204.89	1383.76	191	187	89.8669	1	1.52564e-11	33.3
M02365644	DACB5.3c	Ccdc6<em1(IMPC)Wtsi>	[NE]Ccdc6:Het	C57BL/6NTac	0.0272	0.0236	0.076	0.072	0.086	0.096	0.584263	0.588359	0.6543	0.73	0.0828	0.1256	18.782	14.7554	1231.01	1141.12	178	178	16.1809	0	0.579927	30
M02353055	DAAP4.3b	Cfap53<em1(IMPC)Wtsi>	[NE]Cfap53:Het	C57BL/6NTac	0.0289	0.0216	0.072	0.06	0.086	0.086	5.99781	0.45987	0.6984	0.7919	0.0976	0.1453	17.8004	14.0451	1220.67	1173.23	182	182	26.799	0	0.0828433	32.9
M02353058	DAAP4.3e	Cfap53<em1(IMPC)Wtsi>	[NE]Cfap53:Het	C57BL/6NTac	0.0338	0.0298	0.088	0.078	0.108	0.102	0.311781	0.435568	0.621	0.7319	0.0896	0.1315	17.3537	14.3357	1221.58	1169.15	179	192	45.1152	1	0.00039883	33.5
M02353065	DAAP5.3a	Cfap53<em1(IMPC)Wtsi>	[NE]Cfap53:Het	C57BL/6NTac	0.0296	0.0277	0.066	0.064	0.082	0.094	0.286073	0.457332	0.6232	0.7676	0.096	0.1523	15.678	13.0468	1218.13	1200.62	181	177	16.0856	0	0.586572	33.8
M02353066	DAAP5.3b	Cfap53<em1(IMPC)Wtsi>	[NE]Cfap53:Het	C57BL/6NTac	0.0287	0.0285	0.07	0.068	0.088	0.098	1.46791	0.148242	0.6988	0.8375	0.1159	0.1838	16.1945	11.5946	1306.84	1187.65	186	183	17.7335	0	0.473336	34
M02375068	DAAP4.4a	Cfap53<em1(IMPC)Wtsi>	[NE]Cfap53:Het	C57BL/6NTac	0.0339	0.0268	0.074	0.068	0.09	0.094	2.77138	0.25129	0.7183	0.7713	0.1168	0.1457	15.7788	13.3287	1287.88	1168.6	190	182	12.5671	0	0.816624	30.7
M02375094	DAAP9.2a	Cfap53<em1(IMPC)Wtsi>	[NE]Cfap53:Het	C57BL/6NTac	0.0374	0.0232	0.086	0.058	0.102	0.088	1.42984	0.278394	0.6388	0.8378	0.0991	0.1702	15.9281	12.4704	1169.69	1327.43	190	182	15.4566	0	0.630416	32.5
M02323332	MHBV24.2a	Chka<tm2a(KOMP)Wtsi>	[NE]Chka:Het	C57BL/6N;C57BL/6NTac	0.0321	0.0256	0.074	0.064	0.094	0.084	4.14345	0.893399	0.6179	0.6305	0.0914	0.1088	17.1979	14.9105	1243.35	1168.79	187	187	31.6879	1	0.0239327	31.6
M02323333	MHBV24.2b	Chka<tm2a(KOMP)Wtsi>	[NE]Chka:Het	C57BL/6N;C57BL/6NTac	0.0387	0.027	0.092	0.08	0.114	0.106	3.01248	0.619848	0.6969	0.8545	0.1108	0.2261	15.7529	9.9483	1200.62	1359.54	192	188	19.2885	0	0.374265	30.9
M02323335	MHBV24.2d	Chka<tm2a(KOMP)Wtsi>	[NE]Chka:Het	C57BL/6N;C57BL/6NTac	0.0354	0.0274	0.092	0.078	0.11	0.104	1.96291	1.046	0.6883	0.8376	0.1107	0.1952	16.0938	10.9965	1236.09	1209.24	188	195	15.6439	0	0.617387	34
M02317835	MOAE24.4a	ENSMUSG00000065619<(tm1)Brd>	[NE]Clust6N1:Hom	C57BL/6N;C57BL/6NTac	0.0352	0.0284	0.084	0.076	0.11	0.1	0.522567	0.671578	0.6293	0.7561	0.0919	0.1461	16.6824	13.9142	1217.77	1212.6	186	180	10.9498	0	0.896474	28.6
M02319840	MOAE27.1c	ENSMUSG00000065619<(tm1)Brd>	[NE]Clust6N1:Hom	C57BL/6N;C57BL/6NTac	0.033	0.0247	0.08	0.066	0.1	0.09	5.5644	0.691281	0.647	0.8253	0.1	0.184	15.6193	11.6904	1241.35	1220.67	185	182	21.7654	0	0.242568	31.1
M02802168	MOAE50.2a	ENSMUSG00000065619<(tm1)Brd>	[NE]Clust6N1:Hom	C57BL/6N;C57BL/6NTac	0.0344	0.0268	0.078	0.07	0.094	0.096	0.336956	0.57221	0.5771	0.7398	0.0866	0.1255	17.3859	15.9452	1069.01	1250.02	178	176	35.3568	1	0.00852098	31.3
M02386149	MOAC17.3a	(ClusterXN1)<tm1(Brd)>	[NE]ClusterXN1 KO:Hemi	C57BL/6N;C57BL/6NTac	0.0303	0.029	0.078	0.078	0.096	0.092	1.65382	0.578258	0.6806	0.7974	0.1022	0.1476	17.1615	13.9697	1164.08	1142.8	181	185	33.8225	1	0.0132462	39.4
M02386183	MOAC22.1a	(ClusterXN1)<tm1(Brd)>	[NE]ClusterXN1 KO:Hemi	C57BL/6N;C57BL/6NTac	0.0303	0.0358	0.076	0.084	0.094	0.108	5.76132	1.31512	0.6074	0.7313	0.098	0.1383	15.6605	13.9816	1127.46	1140.33	184	190	55.9245	1	9.16046e-06	40.8
M02402809	MOAC24.2c	(ClusterXN1)<tm1(Brd)>	[NE]ClusterXN1 KO:Hemi	C57BL/6N;C57BL/6NTac	0.0293	0.0195	0.07	0.046	0.092	0.076	5.24185	0.414074	0.656	0.7184	0.0968	0.1306	17.9112	14.7673	1140.24	1127.91	176	170	70.1112	1	4.32771e-08	27.4
M02570891	DACQ27.1a	Col4a2<em1(IMPC)Wtsi>	[NE]Col4a2:Het	C57BL/6NTac(100%)	0.0326	0.0256	0.084	0.074	0.1	0.096	3.28126	0.0719633	0.6237	0.8255	0.1011	0.1627	16.4212	12.5993	1267.93	1214.5	184	179	26.8356	0	0.0821308	33.4
M02570893	DACQ27.1c	Col4a2<em1(IMPC)Wtsi>	[NE]Col4a2:Het	C57BL/6NTac(100%)	0.0277	0.0265	0.074	0.08	0.096	0.1	4.6171	0.550158	0.6022	0.8578	0.0951	0.2072	15.6108	11.0684	1174.32	1401.35	183	191	30.06	0	0.0368668	27.9
M02623679	DACQ25.3a	Col4a2<em1(IMPC)Wtsi>	[NE]Col4a2:Het	C57BL/6NTac(100%)	0.0312	0.0286	0.074	0.076	0.088	0.102	1.36958	0.172466	0.6162	0.8421	0.0931	0.1835	16.0927	11.5988	1202.89	1193.09	182	188	9.01178	0	0.959469	32.8
M02318771	TCAF4.2a	Cpgi81<tm1.1(NCC)WCS>	[NE]Cpgi81(tm1.1):Hom	C57BL/6N;C57BL/6NTac	0.0323	0.0225	0.076	0.062	0.092	0.09	5.09306	0.209205	0.6596	0.8164	0.0974	0.1616	16.4139	12.8194	1218.04	1189.92	168	169	47.671	1	0.000168478	29.3
M02318772	TCAF4.2b	Cpgi81<tm1.1(NCC)WCS>	[NE]Cpgi81(tm1.1):Hom	C57BL/6N;C57BL/6NTac	0.0288	0.026	0.074	0.076	0.094	0.108	1.52871	0.80422	0.6756	0.8037	0.0936	0.1567	17.396	13.1	1222.57	1215.95	180	187	14.0863	0	0.723448	30.9
M02318773	TCAF4.2c	Cpgi81<tm1.1(NCC)WCS>	[NE]Cpgi81(tm1.1):Hom	C57BL/6N;C57BL/6NTac	0.0324	0.0258	0.074	0.066	0.088	0.092	1.95958	4.54176	0.5888	0.7605	0.0825	0.1336	17.0238	14.69	1158.35	1344.21	180	184	50.9177	1	5.47753e-05	31.7
M02377933	TCAF4.4a	Cpgi81<tm1.1(NCC)WCS>	[NE]Cpgi81(tm1.1):Hom	C57BL/6N;C57BL/6NTac	0.0282	0.0235	0.068	0.064	0.084	0.09	0.960074	0.666523	0.5907	0.6804	0.0813	0.1009	16.9586	16.5978	1112.82	1238.81	175	178	14.5436	0	0.693027	33
M02377934	TCAF4.4b	Cpgi81<tm1.1(NCC)WCS>	[NE]Cpgi81(tm1.1):Hom	C57BL/6N;C57BL/6NTac	0.0324	0.0386	0.076	0.094	0.104	0.118	3.53542	1.16195	0.6585	0.7126	0.0979	0.1128	15.7295	15.9943	1168.7	1113	178	178	57.3635	1	5.41818e-06	34.9
M02336986	DABL4.2a	Dctn4<em1(IMPC)Wtsi>	[NE]Dctn4:Het	C57BL/6NTac(100%)	0.0298	0.0215	0.074	0.064	0.088	0.09	3.15081	0.336965	0.6213	0.8334	0.0932	0.1956	17.031	11.2867	1258.31	1372.33	182	186	25.896	0	0.10216	31.8
M02336987	DABL4.2b	Dctn4<em1(IMPC)Wtsi>	[NE]Dctn4:Het	C57BL/6NTac(100%)	0.0321	0.0227	0.078	0.058	0.096	0.082	3.06244	3.58572	0.6725	0.7843	0.1018	0.1507	16.3635	13.691	1201.71	1375.32	177	182	35.9714	1	0.00711584	29
M02336988	DABL4.2c	Dctn4<em1(IMPC)Wtsi>	[NE]Dctn4:Het	C57BL/6NTac(100%)	0.0271	0.0224	0.07	0.06	0.088	0.08	1.97503	0.292774	0.6189	0.7859	0.0906	0.1602	15.5865	12.6776	1243.16	1213.23	174	187	16.766	0	0.539244	25.8
M02356772	DABL3.4b	Dctn4<em1(IMPC)Wtsi>	[NE]Dctn4:Het	C57BL/6NTac(100%)	0.0278	0.0266	0.07	0.074	0.098	0.096	0.63135	0.170269	0.5793	0.7848	0.0836	0.1529	16.5349	13.4642	1135.13	1257.04	180	188	14.4224	0	0.701168	30.4
M02356773	DABL3.4c	Dctn4<em1(IMPC)Wtsi>	[NE]Dctn4:Het	C57BL/6NTac(100%)	0.0329	0.0261	0.09	0.076	0.11	0.104	1.18002	0.598986	0.5948	0.7406	0.0873	0.1349	16.3815	14.5121	1159.99	1231.28	184	181	12.9706	0	0.793314	32.1
M02356781	DABL8.2b	Dctn4<em1(IMPC)Wtsi>	[NE]Dctn4:Het	C57BL/6N;C57BL/6NTac	0.031	0.0283	0.076	0.076	0.096	0.098	0.52751	0.475628	0.4942	0.5702	0.0742	0.0894	14.5423	13.9339	1192.19	1132.41	173	177	76.8957	1	2.97593e-09	30
M02668509	PMEX10.1b	Deptor<tm1b(EUCOMM)Wtsi>	[NE]Deptor(b):Hom	C57BL/6N;C57BL/6NTac	0.0296	0.0247	0.068	0.076	0.08	0.12	0.842532	0.010772	0.6446	0.7514	0.0949	0.1455	16.9884	13.2983	1171.87	1185.66	193	177	61.26	1	1.27823e-06	30.4
M02683472	PMEX10.2a	Deptor<tm1b(EUCOMM)Wtsi>	[NE]Deptor(b):Hom	C57BL/6N;C57BL/6NTac	0.0333	0.0229	0.074	0.052	0.096	0.076	0.94762	0.0551394	0.6128	0.7788	0.0889	0.163	17.1119	12.4859	1207.24	1179.4	183	179	24.6988	0	0.13344	36
M02683474	PMEX10.2c	Deptor<tm1b(EUCOMM)Wtsi>	[NE]Deptor(b):Hom	C57BL/6N;C57BL/6NTac	0.0306	0.0268	0.068	0.072	0.084	0.092	0.741743	0.0166948	0.5489	0.7858	0.085	0.1623	15.4513	12.9648	1145.47	1338.49	181	180	13.8256	0	0.74039	32.6
M02342804	MGXE25.4a	Dnah17<tm1e(KOMP)Wtsi>	[NE]Dnah17:Hom	C57BL/6N;C57BL/6NTac	0.0362	0.0286	0.086	0.076	0.1	0.096	0.809424	0.270237	0.602	0.7805	0.0979	0.1427	15.6143	13.8286	1224.12	1192.82	184	184	15.9507	0	0.595985	38.1
M02345289	MGXE26.4a	Dnah17<tm1e(KOMP)Wtsi>	[NE]Dnah17:Hom	C57BL/6N;C57BL/6NTac	0.0301	0.0284	0.072	0.068	0.098	0.096	2.89245	0.0193858	0.6652	0.6916	0.1009	0.1213	16.0344	14.0423	1246.07	1169.87	180	183	19.706	0	0.34961	32.8
M02345290	MGXE26.4b	Dnah17<tm1e(KOMP)Wtsi>	[NE]Dnah17:Hom	C57BL/6N;C57BL/6NTac	0.0306	0.0255	0.076	0.068	0.096	0.092	1.58157	0.544729	0.607	0.6563	0.0863	0.1141	16.7687	14.0169	1221.94	1185.29	177	181	19.7152	0	0.349081	37.2
M02459580	MGXE39.3c	Dnah17<tm1e(KOMP)Wtsi>	[NE]Dnah17:Hom	C57BL/6N;C57BL/6NTac	0.0274	0.0307	0.066	0.08	0.082	0.1	0.458548	0.178489	0.599	0.718	0.0881	0.1329	16.1682	14.3628	1214.23	1193.09	180	182	11.861	0	0.854329	33
M02331537	PMBY9.2b	Washc2<tm2b(KOMP)Wtsi>	[NE]Fam21(b):Het	C57BL/6N;C57BL/6NTac	0.0397	0.0261	0.094	0.076	0.112	0.108	1.50505	0.0573191	0.6972	0.8122	0.104	0.1707	16.9208	12.4097	1263.03	1189.92	188	184	16.0498	0	0.589074	30.9
M02331538	PMBY9.2c	Washc2<tm2b(KOMP)Wtsi>	[NE]Fam21(b):Het	C57BL/6N;C57BL/6NTac	0.034	0.0232	0.08	0.07	0.088	0.098	1.58661	0.0785592	0.6424	0.7735	0.102	0.1611	15.9305	12.5502	1266.48	1227.38	195	182	23.5561	0	0.170114	31.1
M02382513	PMBY10.5b	Washc2<tm2b(KOMP)Wtsi>	[NE]Fam21(b):Het	C57BL/6NTac(100%)	0.036	0.0248	0.08	0.068	0.106	0.102	2.27236	0.492686	0.6998	0.8672	0.1138	0.1807	15.0727	11.473	1286.52	1185.38	191	189	23.6738	0	0.166008	31.2
M02382514	PMBY10.5c	Washc2<tm2b(KOMP)Wtsi>	[NE]Fam21(b):Het	C57BL/6N;C57BL/6NTac	0.0348	0.0246	0.086	0.074	0.104	0.104	2.22919	0.400935	0.6494	0.9068	0.0949	0.2169	16.4092	10.2826	1177.95	1376.05	183	181	14.6346	0	0.686886	35.6
M02549630	DAEU8.1a	Fgfbp1<em1(IMPC)Wtsi>	[NE]Fgfbp1:Hom	C57BL/6NTac(100%)	0.0348	0.0247	0.094	0.066	0.112	0.108	3.14634	0.255475	0.6231	0.8453	0.088	0.1871	16.9283	11.9406	1213.59	1195.27	176	177	47.3829	1	0.000185862	29.2
M02549633	DAEU8.1d	Fgfbp1<em1(IMPC)Wtsi>	[NE]Fgfbp1:Hom	C57BL/6NTac(100%)	0.0288	0.0214	0.08	0.064	0.102	0.104	0.975576	0.0730637	0.6615	0.8747	0.0937	0.1638	17.3005	12.6698	1266.2	1173.14	184	186	36.9697	1	0.00528836	28.2
M02567955	DAEU9.1b	Fgfbp1<em1(IMPC)Wtsi>	[NE]Fgfbp1:Hom	C57BL/6NTac(100%)	0.029	0.0258	0.068	0.068	0.078	0.09	0.956445	0.111051	0.679	0.7662	0.091	0.1338	18.055	13.9214	1262.21	1173.68	162	165	52.5947	1	3.03055e-05	33
M02567956	DAEU9.1c	Fgfbp1<em1(IMPC)Wtsi>	[NE]Fgfbp1:Hom	C57BL/6NTac(100%)	0.0306	0.0227	0.074	0.062	0.092	0.086	0.719824	0.00893399	0.6484	0.7786	0.0879	0.1514	18.4785	13.2599	1202.53	1214.23	163	180	32.3698	1	0.0198705	34
M02389755	MGCK52.2d	Gm6578<tm1a(KOMP)Wtsi>	[NE]Gm6578:Hom	C57BL/6N;C57BL/6NTac	0.0362	0.0266	0.084	0.068	0.106	0.094	2.67204	0.828799	0.6178	0.7343	0.0978	0.1487	16.5988	13.176	1193.3	1208.74	185	181	12.5985	0	0.814854	35.8
M02389756	MGCK52.2e	Gm6578<tm1a(KOMP)Wtsi>	[NE]Gm6578:Hom	C57BL/6N;C57BL/6NTac	0.0346	0.0264	0.082	0.074	0.1	0.098	0.553697	1.04241	0.6405	0.8462	0.1041	0.1877	15.4081	11.5802	1155.13	1354.68	193	188	12.0554	0	0.844362	31.6
M02389758	MGCK52.2g	Gm6578<tm1a(KOMP)Wtsi>	[NE]Gm6578:Hom	C57BL/6N;C57BL/6NTac	0.0339	0.0274	0.078	0.078	0.094	0.104	0.858478	0.301666	0.7426	0.7861	0.1318	0.1585	15.3808	12.865	1270.57	1150.01	188	189	29.1657	0	0.0463911	31.5
M02370266	MGXA47.3b	Gpbp1l1<tm1a(EUCOMM)Wtsi>	[NE]Gpbp1l1:Hom	C57BL/6N;C57BL/6NTac	0.0389	0.0344	0.088	0.096	0.128	0.128	0.321459	0.0960105	0.6246	0.7752	0.1001	0.1903	15.2301	11.2899	1161.44	1196.63	181	195	56.1899	1	8.31755e-06	30.3
M02370272	MGXA48.3d	Gpbp1l1<tm1a(EUCOMM)Wtsi>	[NE]Gpbp1l1:Hom	C57BL/6N;C57BL/6NTac	0.0358	0.0218	0.088	0.068	0.098	0.094	2.18045	0.249367	0.6835	0.8267	0.1155	0.1863	15.9824	11.7721	1175.95	1304.12	190	182	19.243	0	0.377008	29.2
M02426517	MGXA56.1e	Gpbp1l1<tm1a(EUCOMM)Wtsi>	[NE]Gpbp1l1:Hom	C57BL/6N;C57BL/6NTac	0.0349	0.0308	0.084	0.076	0.098	0.102	0.863505	0.0283817	0.5451	0.6581	0.0823	0.1115	15.6756	14.9641	1191.64	1139.4	177	184	16.6377	0	0.54813	34.6
M02376123	PMAW18.2a	Grsf1<tm1b(EUCOMM)Wtsi>	[NE]Grsf1(b):Hom	C57BL/6N;C57BL/6NTac	0.0334	0.0275	0.074	0.07	0.094	0.1	1.86911	1.04242	0.7279	0.8282	0.1159	0.1766	15.8309	12.0899	1270.02	1181.34	186	188	10.7433	0	0.904931	30.6
M02376125	PMAW18.2c	Grsf1<tm1b(EUCOMM)Wtsi>	[NE]Grsf1(b):Hom	C57BL/6N;C57BL/6NTac	0.0355	0.0348	0.08	0.094	0.096	0.124	1.01548	1.15049	0.7096	0.7963	0.1158	0.1742	16.8031	12.1307	1209.1	1240.43	180	175	52.2772	1	3.39179e-05	31.4
M02376127	PMAW18.2e	Grsf1<tm1b(EUCOMM)Wtsi>	[NE]Grsf1(b):Hom	C57BL/6N;C57BL/6NTac	0.0288	0.0281	0.082	0.076	0.112	0.098	0.92609	2.45988	0.6827	0.7776	0.107	0.1611	16.208	12.977	1178.42	1324.63	174	175	57.3862	1	5.37328e-06	29
M02323184	PMBH8.1a	Gsdme<tm1b(KOMP)Wtsi>	[NE]Gsdme(b):Hom	C57BL/6N;C57BL/6NTac	0.0331	0.0269	0.08	0.068	0.104	0.09	2.84508	0.695439	0.6368	0.6644	0.0892	0.1081	16.7308	15.8002	1207.61	1293.32	181	174	18.1685	0	0.444606	29
M02323186	PMBH8.1c	Gsdme<tm1b(KOMP)Wtsi>	[NE]Gsdme(b):Hom	C57BL/6N;C57BL/6NTac	0.0324	0.026	0.078	0.076	0.106	0.106	2.66015	0.832065	0.6852	0.8467	0.1032	0.1852	17.0824	11.9086	1280.53	1246.79	186	187	17.7425	0	0.472733	30.9
M02323187	PMBH8.1d	Gsdme<tm1b(KOMP)Wtsi>	[NE]Gsdme(b):Hom	C57BL/6N;C57BL/6NTac	0.0268	0.0279	0.066	0.076	0.084	0.098	4.58601	0.623626	0.6351	0.7549	0.0964	0.1494	15.6754	13.4559	1228.47	1249.06	179	190	18.8163	0	0.403218	31.5
M02386663	PMBH8.3a	Gsdme<tm1b(KOMP)Wtsi>	[NE]Gsdme(b):Hom	C57BL/6NTac	0.0338	0.0222	0.08	0.064	0.094	0.096	1.25842	0.120411	0.6893	0.8751	0.1057	0.1713	16.4884	12.0724	1203.71	1352.01	187	177	24.6731	0	0.13419	32.8
M02328348	DABX4.2a	Hao2<em1(IMPC)Wtsi>	[NE]Hao2:Hom	C57BL/6NTac	0.0282	0.0227	0.066	0.066	0.084	0.088	1.96806	0.0217801	0.6093	0.7962	0.0893	0.1636	15.7725	13.2234	1192.73	1362.17	177	183	11.4105	0	0.876131	34.8
M02340293	DABX8.1e	Hao2<em1(IMPC)Wtsi>	[NE]Hao2:Hom	C57BL/6NTac	0.0246	0.0262	0.068	0.076	0.086	0.098	0.0479177	0.00966755	0.5587	0.7059	0.0779	0.1193	16.9762	14.9605	1188.2	1154.55	166	179	15.8656	0	0.60193	31.5
M02355723	DABX6.4c	Hao2<em1(IMPC)Wtsi>	[NE]Hao2:Hom	C57BL/6NTac	0.0313	0.0295	0.076	0.078	0.09	0.104	2.82678	0.71195	0.6653	0.7882	0.1043	0.1556	14.2707	12.8004	1257.22	1223.21	190	188	26.9681	0	0.0795967	38
M02316301	MFEZ60.1c	Hmgxb3<tm1a(EUCOMM)Wtsi>	[NE]Hmgxb3:Het	C57BL/6N;C57BL/6NTac	0.0299	0.028	0.072	0.074	0.096	0.096	0.444412	0.166547	0.5755	0.7469	0.0829	0.1338	16.4502	14.8958	1185.66	1331.96	180	179	12.2867	0	0.83209	32.4
M02316302	MFEZ60.1d	Hmgxb3<tm1a(EUCOMM)Wtsi>	[NE]Hmgxb3:Het	C57BL/6N;C57BL/6NTac	0.0289	0.027	0.068	0.07	0.084	0.096	1.61709	0.063058	0.6183	0.7478	0.0882	0.1398	16.8125	14.0595	1245.25	1263.66	179	178	10.9303	0	0.897292	27.2
M02316303	MFEZ60.1e	Hmgxb3<tm1a(EUCOMM)Wtsi>	[NE]Hmgxb3:Het	C57BL/6N;C57BL/6NTac	0.0364	0.0279	0.084	0.07	0.102	0.09	0.607757	0.104566	0.5271	0.7208	0.0746	0.1141	15.3487	15.8535	1113.55	1294.96	180	175	23.9208	0	0.157639	32.2
M02354089	MFEZ61.4b	Hmgxb3<tm1a(EUCOMM)Wtsi>	[NE]Hmgxb3:Het	C57BL/6NTac(100%)	0.0299	0.0202	0.076	0.064	0.09	0.098	0.541196	0.128365	0.6424	0.9264	0.0974	0.2665	15.9346	8.7047	1176.95	1378.13	182	183	44.9849	1	0.000416497	33.5
M02327924	DAAF8.1c	Josd1<em1(IMPC)Wtsi>	[NE]josd1:Hom	C57BL/6NTac	0.0318	0.0252	0.07	0.064	0.094	0.09	0.231656	0.0757247	0.5811	0.7341	0.0842	0.1457	15.7834	13.4168	1209.51	1200.44	178	182	11.4617	0	0.873749	30.9
M02327931	DAAF9.1a	Josd1<em1(IMPC)Wtsi>	[NE]josd1:Hom	C57BL/6NTac	0.0291	0.0246	0.07	0.066	0.086	0.09	1.59077	0.10046	0.6817	0.755	0.1069	0.1453	16.5835	13.7048	1281.71	1220.22	172	179	14.0973	0	0.722725	35.1
M02340215	DAAF10.2c	Josd1<em1(IMPC)Wtsi>	[NE]josd1:Hom	C57BL/6NTac	0.031	0.0233	0.07	0.062	0.086	0.086	3.25417	0.184334	0.6818	0.831	0.1054	0.1725	16.3902	12.4552	1268.47	1220.58	186	187	8.61061	0	0.968092	31.1
M02340216	DAAF10.2d	Josd1<em1(IMPC)Wtsi>	[NE]josd1:Hom	C57BL/6NTac	0.0355	0.025	0.078	0.07	0.09	0.096	4.99904	0.624586	0.6998	0.8566	0.1072	0.197	16.8406	11.2905	1272.28	1187.65	185	189	18.9502	0	0.394893	28.9
M02340224	DAAF11.2b	Josd1<em1(IMPC)Wtsi>	[NE]josd1:Hom	C57BL/6N;C57BL/6NTac	0.0289	0.0204	0.07	0.06	0.082	0.088	3.1253	3.89009	0.6554	0.9015	0.0967	0.2579	17.1607	9.283	1134.77	1354.37	183	183	71.0367	1	3.01515e-08	25.9
M02340226	DAAF11.2d	Josd1<em1(IMPC)Wtsi>	[NE]josd1:Hom	C57BL/6NTac	0.0309	0.028	0.07	0.066	0.084	0.098	4.05384	0.775144	0.7202	0.8219	0.105	0.1716	16.7837	12.4695	1267.29	1166.79	188	184	18.5667	0	0.41895	36.3
M02385870	PMCF19.1d	Lpxn<tm1b(EUCOMM)Hmgu>	[NE]Lpxn(b):Hom	C57BL/6N;C57BL/6NTac	0.0289	0.0218	0.074	0.068	0.09	0.094	0.751453	0.267742	0.5914	0.7991	0.0915	0.149	15.7297	14.3317	1125.88	1316.18	183	177	11.0507	0	0.892195	28.8
M02385980	PMCF21.1c	Lpxn<tm1b(EUCOMM)Hmgu>	[NE]Lpxn(b):Hom	C57BL/6N;C57BL/6NTac	0.0335	0.0218	0.08	0.068	0.1	0.092	0.235158	0.143258	0.5482	0.7583	0.0829	0.1514	15.0197	13.3519	1129.06	1338.04	183	181	11.516	0	0.871195	33.4
M02391248	PMCF20.1a	Lpxn<tm1b(EUCOMM)Hmgu>	[NE]Lpxn(b):Hom	C57BL/6N;C57BL/6NTac	0.0335	0.0246	0.08	0.074	0.09	0.1	3.44729	0.584713	0.6968	0.8211	0.112	0.1824	16.157	11.8224	1248.7	1182.21	188	192	13.7963	0	0.742271	31.6
M02358628	MGZR27.3b	Lrrc8d<tm1a(EUCOMM)Wtsi>	[NE]Lrrc8d:Hom	C57BL/6N;C57BL/6NTac	0.0324	0.0267	0.078	0.07	0.094	0.096	1.2469	0.0297348	0.6097	0.7094	0.0967	0.1298	15.75	14.3919	1193.46	1197.09	180	176	6.6889	0	0.992498	31.6
M02358880	MGZR33.1a	Lrrc8d<tm1a(EUCOMM)Wtsi>	[NE]Lrrc8d:Hom	C57BL/6NTac(100%)	0.039	0.0251	0.09	0.068	0.106	0.098	0.705644	0.0809464	0.6466	0.8811	0.1078	0.2077	15.0563	10.874	1154.73	1350.38	186	189	12.5062	0	0.820035	32.2
M02358882	MGZR33.1c	Lrrc8d<tm1a(EUCOMM)Wtsi>	[NE]Lrrc8d:Hom	C57BL/6N;C57BL/6NTac	0.0326	0.0219	0.076	0.06	0.09	0.092	2.31244	0.0481908	0.6833	0.8635	0.1055	0.1955	16.003	11.1902	1177.49	1347.75	190	183	12.3005	0	0.831339	29.9
M02322650	DAAV11.2a	Mbd1<em1(IMPC)Wtsi>	[NE]Mbd1:Hom	C57BL/6NTac(100%)	0.0408	0.0273	0.094	0.074	0.116	0.1	4.73538	0.779354	0.6471	0.8041	0.0963	0.1631	16.7946	13.0211	1244.62	1248.52	181	180	27.9544	0	0.062752	28.9
M02322652	DAAV11.2c	Mbd1<em1(IMPC)Wtsi>	[NE]Mbd1:Hom	C57BL/6NTac(100%)	0.036	0.0283	0.082	0.076	0.098	0.1	1.67273	0.0763282	0.5656	0.7414	0.0886	0.1484	14.9789	13.7059	1184.11	1213.5	181	183	8.93624	0	0.961201	30.2
M02328779	DAAV12.3b	Mbd1<em1(IMPC)Wtsi>	[NE]Mbd1:Hom	C57BL/6NTac(100%)	0.0324	0.0263	0.076	0.074	0.09	0.1	3.01344	0.425582	0.6602	0.7647	0.1023	0.1655	16.4513	12.9291	1255.05	1229.83	182	184	8.58326	0	0.96863	30.4
M02328781	DAAV12.3d	Mbd1<em1(IMPC)Wtsi>	[NE]Mbd1:Hom	C57BL/6NTac(100%)	0.0363	0.0278	0.08	0.07	0.096	0.09	0.732068	0.271587	0.6255	0.7767	0.0935	0.1584	16.5579	13.0434	1205.43	1206.79	175	187	13.9309	0	0.733582	34
M02323305	DABU6.2b	Mkrn2<em1(IMPC)Wtsi>	[NE]Mkrn2:Hom	C57BL/6NTac(100%)	0.0288	0.024	0.07	0.068	0.084	0.09	3.5434	3.1522	0.6317	0.8101	0.0869	0.1723	15.784	12.6743	1163.25	1376.14	182	179	34.6705	1	0.0103964	28.8
M02323307	DABU6.2d	Mkrn2<em1(IMPC)Wtsi>	[NE]Mkrn2:Hom	C57BL/6NTac(100%)	0.0285	0.0237	0.07	0.066	0.08	0.09	3.781	0.321472	0.6397	0.8041	0.0922	0.1519	16.2885	13.8533	1151.64	1275	187	187	16.0433	0	0.589528	30.6
M02352161	DABU5.1c	Mkrn2<em1(IMPC)Wtsi>	[NE]Mkrn2:Hom	C57BL/6NTac(100%)	0.0286	0.0235	0.074	0.072	0.09	0.09	1.47596	0.597499	0.6937	0.89	0.1039	0.1848	16.3614	11.3644	1264.12	1194.55	180	190	25.1485	0	0.120879	31.3
M02372853	DABU6.3c	Mkrn2<em1(IMPC)Wtsi>	[NE]Mkrn2:Hom	C57BL/6N;C57BL/6NTac	0.0317	0.029	0.076	0.072	0.088	0.1	2.84016	0.535299	0.7213	0.829	0.1151	0.1808	16.3846	11.8029	1295.14	1150.64	189	186	9.78768	0	0.938616	27.6
M02361888	MHBC40.4b	Mroh9<tm1a(EUCOMM)Wtsi>	[NE]Mroh9:Hom	C57BL/6N;C57BL/6NTac	0.0312	0.0221	0.078	0.066	0.094	0.086	0.269568	0.200401	0.5575	0.775	0.0793	0.1412	16.3248	14.0226	1114.54	1324.35	182	182	11.7728	0	0.858743	34.4
M02388575	MHBC49.2a	Mroh9<tm1a(EUCOMM)Wtsi>	[NE]Mroh9:Hom	C57BL/6N;C57BL/6NTac	0.0339	0.027	0.076	0.07	0.09	0.098	0.951639	0.0504323	0.6619	0.8313	0.0952	0.208	16.7679	11.1095	1224.66	1239.17	179	187	20.1616	0	0.323798	26.8
M02388576	MHBC49.2b	Mroh9<tm1a(EUCOMM)Wtsi>	[NE]Mroh9:Hom	C57BL/6N;C57BL/6NTac	0.0368	0.0238	0.086	0.07	0.094	0.1	1.61423	0.132743	0.6402	0.8177	0.0926	0.1667	16.7877	13.0853	1194.64	1220.12	178	192	23.2276	0	0.181994	29
M02335741	PMCM8.2a	Nebl<tm1b(EUCOMM)Wtsi>	[NE]Nebl(b):Hom	C57BL/6N;C57BL/6NTac	0.0288	0.025	0.066	0.07	0.086	0.096	1.75861	0.817209	0.5736	0.7237	0.0797	0.1418	17.1539	13.2623	1187.29	1174.23	182	176	19.565	0	0.357837	34.4
M02335742	PMCM8.2b	Nebl<tm1b(EUCOMM)Wtsi>	[NE]Nebl(b):Hom	C57BL/6NTac(100%)	0.0366	0.0287	0.102	0.086	0.142	0.106	2.35079	0.891255	0.6096	0.7347	0.0837	0.1394	16.5998	13.7572	1211.24	1130.24	178	185	68.0674	1	9.56794e-08	33.6
M02391271	PMCM9.3a	Nebl<tm1b(EUCOMM)Wtsi>	[NE]Nebl(b):Hom	C57BL/6N;C57BL/6NTac	0.0359	0.0204	0.084	0.058	0.104	0.088	2.57108	0.738468	0.6564	0.9155	0.101	0.2947	16.7772	8.0765	1251.96	1294.32	183	190	112.974	1	8.88178e-16	29.6
M02391275	PMCM9.3e	Nebl<tm1b(EUCOMM)Wtsi>	[NE]Nebl(b):Hom	C57BL/6N;C57BL/6NTac	0.0293	0.026	0.078	0.07	0.09	0.088	1.5565	1.0898	0.6704	0.8567	0.1035	0.1757	16.4951	12.2485	1284.16	1242.26	178	192	20.4804	0	0.306432	29.5
M02541637	DAFV3.1d	Ostn<em1(IMPC)Wtsi>	[NE]Ostn:Hom	C57BL/6NTac(100%)	0.0291	0.0231	0.078	0.07	0.096	0.096	1.28313	0.0762334	0.5571	0.7079	0.0795	0.1295	16.0192	14.1642	1206.25	1189.19	174	175	10.764	0	0.9041	27.3
M02541638	DAFV3.1e	Ostn<em1(IMPC)Wtsi>	[NE]Ostn:Hom	C57BL/6NTac(100%)	0.0265	0.0219	0.064	0.058	0.074	0.082	0.879135	0.286606	0.6333	0.8322	0.0946	0.167	16.3533	12.5264	1234.91	1198.63	184	186	13.0855	0	0.786467	30.7
M02666536	DAFV9.3b	Ostn<em1(IMPC)Wtsi>	[NE]Ostn:Hom	C57BL/6NTac(100%)	0.0293	0.0237	0.074	0.066	0.09	0.102	1.08155	0.0317356	0.5761	0.7904	0.0818	0.1845	15.6671	11.5241	1198.72	1148.74	167	175	34.7729	1	0.0100939	30.7
M02379697	DABS10.1a	Pitx1<em1(IMPC)Wtsi>	[NE]Pitx1:Het	C57BL/6NTac	0.0155	0.0209	0.046	0.066	0.054	0.082	1.65826	4.43006	0.6961	0.8199	0.0958	0.1591	18.3378	13.5984	1240.08	1286.52	172	175	79.6747	1	9.76879e-10	27.6
M02379698	DABS10.1b	Pitx1<em1(IMPC)Wtsi>	[NE]Pitx1:Het	C57BL/6NTac	0.0117	0.0202	0.036	0.062	0.048	0.084	0.909772	8.80566	0.6748	0.7997	0.0912	0.1349	18.0639	15.1379	1209.78	1230.37	181	169	241.075	1	0	29.6
M02396994	DABS11.1a	Pitx1<em1(IMPC)Wtsi>	[NE]Pitx1:Het	C57BL/6NTac	0.0152	0.0194	0.044	0.062	0.054	0.098	10.2917	7.38594	0.6306	0.8266	0.1024	0.2115	15.2598	9.5313	1148.38	1378.86	164	185	300.586	1	0	27.6
M02412423	DABS10.2a	Pitx1<em1(IMPC)Wtsi>	[NE]Pitx1:Het	C57BL/6NTac	0.0119	0.0225	0.05	0.07	0.072	0.078	11.7888	6.04965	0.6035	0.8355	0.0995	0.2264	13.9098	10.1662	1223.03	1279.9	182	168	309.303	1	0	28.2
M02412428	DABS10.2f	Pitx1<em1(IMPC)Wtsi>	[NE]Pitx1:Het	C57BL/6NTac	0.0115	0.0216	0.054	0.066	0.064	0.082	3.54879	7.88099	0.5953	0.8338	0.1192	0.1936	13.7462	11.483	1171.6	1343.39	178	184	301.593	1	0	30.2
M02435830	DABS14.1e	Pitx1<em1(IMPC)Wtsi>	[NE]Pitx1:Het	C57BL/6NTac(100%)	0.0223	0.0092	0.066	0.05	0.082	0.074	5.74526	25.6715	0.7728	0.9183	0.1222	0.2558	16.676	9.1395	1261.76	1326.25	182	198	1629.61	1	0	27.9
M02435849	DABS17.1e	Pitx1<em1(IMPC)Wtsi>	[NE]Pitx1:Het	C57BL/6NTac	0.0158	0.0207	0.052	0.068	0.064	0.098	14.5381	3.91965	0.7088	0.8507	0.1246	0.2354	15.1637	9.684	1202.53	1347.66	183	194	259.051	1	0	27.3
M02356276	DABR6.3c	Plet1<em1(IMPC)Wtsi>	[NE]Plet1:Hom	C57BL/6NTac(100%)	0.0326	0.0249	0.074	0.066	0.086	0.09	1.66408	0.0215413	0.6771	0.8603	0.1068	0.199	16.7005	11.1389	1256.77	1347.75	188	190	12.4122	0	0.825245	31.3
M02362439	DABR5.2e	Plet1<em1(IMPC)Wtsi>	[NE]Plet1:Hom	C57BL/6NTac(100%)	0.0361	0.0237	0.078	0.072	0.102	0.1	0.758266	0.193693	0.6075	0.8805	0.0993	0.2078	15.8491	10.9023	1154.09	1355.73	187	185	16.2698	0	0.573724	32.2
M02390008	DABR5.3a	Plet1<em1(IMPC)Wtsi>	[NE]Plet1:Hom	C57BL/6N;C57BL/6NTac	0.0332	0.0204	0.082	0.054	0.104	0.088	0.986065	0.219688	0.6532	0.8868	0.1048	0.2146	15.588	10.3093	1171.96	1253.78	191	191	24.2465	0	0.147117	31.3
M02328381	MHBR38.1a	Rab17<tm1a(KOMP)Wtsi>	[NE]Rab17:Hom	C57BL/6N;C57BL/6NTac	0.0339	0.016	0.076	0.04	0.09	0.076	3.45721	0.253016	0.7271	0.8883	0.1089	0.2059	16.6896	10.3833	1318.36	1241.98	185	187	31.1027	0	0.02801	27.7
M02380583	MHBR35.4f	Rab17<tm1a(KOMP)Wtsi>	[NE]Rab17:Hom	C57BL/6N;C57BL/6NTac	0.0278	0.0294	0.072	0.076	0.088	0.1	0.403706	0.107358	0.6618	0.7598	0.0947	0.1323	16.5928	14.268	1243.98	1179.85	177	186	12.5378	0	0.818264	36.1
M02399250	MHBR43.1a	Rab17<tm1a(KOMP)Wtsi>	[NE]Rab17:Hom	C57BL/6N;C57BL/6NTac	0.0271	0.0189	0.072	0.054	0.084	0.086	4.10075	0.687943	0.6273	0.8387	0.0998	0.1748	15.2511	11.845	1194	1360.99	186	181	25.8864	0	0.102384	28.5
M02372269	MUFQ14.3a	Rbm33<tm1b(EUCOMM)Wtsi>	[NE]Rbm33(b):Het	C57BL/6N;C57BL/6NTac	0.0432	0.0243	0.088	0.064	0.108	0.088	1.46646	0.472102	0.6533	0.8612	0.1126	0.204	15.5763	10.9781	1197.27	1343.76	201	188	28.6275	0	0.0531263	35.1
M02372294	MUFQ28.1b	Rbm33<tm1b(EUCOMM)Wtsi>	[NE]Rbm33(b):Het	C57BL/6N;C57BL/6NTac	0.0323	0.031	0.076	0.076	0.092	0.098	2.9042	0.0419907	0.702	0.7312	0.1074	0.1441	16.6076	13.8665	1222.85	1191.37	188	189	14.1866	0	0.716848	30.9
M02372296	MUFQ28.1d	Rbm33<tm1b(EUCOMM)Wtsi>	[NE]Rbm33(b):Het	C57BL/6NTac(100%)	0.0353	0.0264	0.078	0.072	0.088	0.1	2.68728	0.853437	0.6828	0.8224	0.1063	0.1565	16.3981	13.6998	1149.1	1302.76	181	195	60.5187	1	1.68647e-06	32.8
M02377447	DAAZ7.1a	Rnf114<em1(IMPC)Wtsi>	[NE]Rnf114:Hom	C57BL/6NTac(100%)	0.03	0.0267	0.08	0.072	0.094	0.098	5.50683	0.0523131	0.5846	0.8007	0.0935	0.162	15.9511	12.9124	1196.27	1197.54	179	185	35.2495	1	0.00879165	31.2
M02601768	DAAZ18.1a	Rnf114<em1(IMPC)Wtsi>	[NE]Rnf114:Hom	C57BL/6NTac(100%)	0.0336	0.0279	0.074	0.074	0.09	0.094	2.5515	0.152616	0.6722	0.884	0.1084	0.26	16.3963	9.3985	1134.5	1357.82	193	192	52.928	1	2.69181e-05	32.6
M02623733	DAAZ19.2c	Rnf114<em1(IMPC)Wtsi>	[NE]Rnf114:Hom	C57BL/6NTac	0.0313	0.029	0.074	0.076	0.1	0.114	0.928866	0.155326	0.5866	0.8528	0.083	0.1759	17.3942	12.0579	1118.08	1350.11	183	188	44.3268	1	0.000517988	35.9
M02329455	DABF8.1a	Scaf11<em1(IMPC)Wtsi>	[NE]Scaf11:Hom	C57BL/6NTac	0.032	0.0227	0.074	0.062	0.086	0.094	1.99354	0.503022	0.7069	0.8066	0.0994	0.178	17.4233	12.1131	1211.24	1219.4	185	180	14.7989	0	0.675727	28.3
M02329456	DABF8.1b	Scaf11<em1(IMPC)Wtsi>	[NE]Scaf11:Hom	C57BL/6NTac	0.0279	0.0221	0.068	0.062	0.088	0.084	1.80077	0.412577	0.6242	0.7513	0.0913	0.149	16.0558	13.1255	1165.07	1360.35	180	180	14.8863	0	0.66976	31.1
M02329457	DABF8.1c	Scaf11<em1(IMPC)Wtsi>	[NE]Scaf11:Hom	C57BL/6NTac	0.0339	0.025	0.074	0.062	0.096	0.088	2.75752	0.0801796	0.7209	0.7403	0.1152	0.1468	15.9458	13.342	1294.23	1156.72	188	181	14.2575	0	0.712159	27.6
M02379421	DABF13.2a	Scaf11<em1(IMPC)Wtsi>	[NE]Scaf11:Hom	C57BL/6N;C57BL/6NTac	0.0297	0.0208	0.072	0.054	0.09	0.08	0.977074	0.12885	0.6283	0.8116	0.0933	0.1723	16.0944	11.8352	1246.07	1179.58	181	180	13.9329	0	0.733452	31.6
M02379423	DABF13.2c	Scaf11<em1(IMPC)Wtsi>	[NE]Scaf11:Hom	C57BL/6NTac	0.0307	0.0223	0.078	0.062	0.094	0.086	0.694304	0.207277	0.6506	0.795	0.0942	0.1729	17.6363	12.3123	1259.13	1254.05	187	188	16.1149	0	0.584531	28.6
M02322956	MGNY46.2a	Sh3bp4<tm1a(EUCOMM)Wtsi>	[NE]Sh3bp4:Hom	C57BL/6N;C57BL/6NTac	0.022	0.0172	0.07	0.066	0.084	0.088	6.97989	1.61155	0.6985	0.8644	0.0947	0.2511	18.2005	9.251	1248.88	1415.32	185	191	105.04	1	2.62013e-14	26.3
M02322968	MGNY52.2b	Sh3bp4<tm1a(EUCOMM)Wtsi>	[NE]Sh3bp4:Hom	C57BL/6N;C57BL/6NTac	0.0303	0.0265	0.07	0.066	0.088	0.094	2.21232	0.826253	0.6734	0.7425	0.0966	0.1326	17.2131	14.1635	1265.11	1202.62	181	183	6.98584	0	0.990245	30.5
M02322971	MGNY52.2e	Sh3bp4<tm1a(EUCOMM)Wtsi>	[NE]Sh3bp4:Hom	C57BL/6N;C57BL/6NTac	0.026	0.0248	0.06	0.07	0.076	0.092	2.08913	0.17263	0.642	0.7361	0.0837	0.12	17.6408	16.1608	1213.78	1187.74	182	184	27.5827	0	0.0686959	26
M02338354	MGNY49.2a	Sh3bp4<tm1a(EUCOMM)Wtsi>	[NE]Sh3bp4:Hom	C57BL/6N;C57BL/6NTac	0.0242	0.0247	0.07	0.078	0.082	0.1	1.14803	0.313246	0.5941	0.7624	0.0766	0.1232	18.3796	15.3589	1215.95	1184.84	160	179	32.4318	1	0.0195343	33.8
M02338355	MGNY49.2b	Sh3bp4<tm1a(EUCOMM)Wtsi>	[NE]Sh3bp4:Hom	C57BL/6N;C57BL/6NTac	0.0293	0.0261	0.066	0.072	0.086	0.098	1.84327	0.940364	0.6246	0.763	0.0969	0.1466	16.1297	13.4475	1244.16	1202.8	176	177	12.7613	0	0.805555	31.7
M02333557	PMBJ8.3a	Slamf9<tm1b(EUCOMM)Wtsi>	[NE]Slamf9(b):Hom	C57BL/6N;C57BL/6NTac	0.0344	0.0252	0.08	0.07	0.092	0.102	2.194	0.652731	0.6677	0.8781	0.1092	0.2179	15.1494	10.4848	1165.52	1231.28	186	193	18.9261	0	0.396385	31.6
M02333558	PMBJ8.3b	Slamf9<tm1b(EUCOMM)Wtsi>	[NE]Slamf9(b):Hom	C57BL/6N;C57BL/6NTac	0.0342	0.0237	0.084	0.066	0.106	0.09	2.6038	0.0612454	0.6492	0.8012	0.1102	0.1743	15.0249	12.2031	1220.67	1264.39	188	180	12.9332	0	0.795524	29.2
M02333560	PMBJ8.3d	Slamf9<tm1b(EUCOMM)Wtsi>	[NE]Slamf9(b):Hom	C57BL/6N;C57BL/6NTac	0.0327	0.0278	0.078	0.076	0.098	0.096	3.23389	2.60567	0.6772	0.7342	0.0877	0.1422	18.2795	13.7971	1230.28	1159.26	180	181	26.8278	0	0.0822817	29.5
M02333561	PMBJ8.3e	Slamf9<tm1b(EUCOMM)Wtsi>	[NE]Slamf9(b):Hom	C57BL/6N;C57BL/6NTac	0.03	0.0193	0.08	0.066	0.098	0.094	3.2075	0.394403	0.7319	0.876	0.1093	0.2401	17.6578	9.2555	1185.2	1334.69	182	187	43.9685	1	0.00058291	30.8
M02385794	PMDC29.3a	Smg9<tm1b(EUCOMM)Wtsi>	[NE]Smg9(b):Het	C57BL/6N;C57BL/6NTac	0.0293	0.0239	0.064	0.06	0.082	0.076	0.440008	0.181002	0.5825	0.75	0.0843	0.1337	16.3638	15.0078	1128.88	1291.06	179	181	18.7125	0	0.409727	32.8
M02385795	PMDC29.3b	Smg9<tm1b(EUCOMM)Wtsi>	[NE]Smg9(b):Het	C57BL/6N;C57BL/6NTac	0.029	0.0291	0.064	0.07	0.08	0.096	0.657457	0.0678551	0.6526	0.7683	0.1051	0.1538	16.6421	13.198	1253.69	1162.16	177	182	16.7871	0	0.537783	32.7
M02385796	PMDC29.3c	Smg9<tm1b(EUCOMM)Wtsi>	[NE]Smg9(b):Het	C57BL/6NTac(100%)	0.0277	0.0244	0.066	0.066	0.082	0.086	0.651661	0.061554	0.6978	0.8147	0.1118	0.1466	15.7183	14.0319	1264.21	1320.17	187	187	20.961	0	0.281387	33.8
M02381035	MHEA21.2a	Stau2<tm1a(EUCOMM)Wtsi>	[NE]Stau2:Hom	C57BL/6N;C57BL/6NTac	0.0306	0.0297	0.072	0.08	0.086	0.096	0.590274	0.357392	0.696	0.719	0.1057	0.1231	16.8225	15.0939	1239.26	1235.82	185	184	16.0371	0	0.589956	38.3
M02381036	MHEA21.2b	Stau2<tm1a(EUCOMM)Wtsi>	[NE]Stau2:Hom	C57BL/6N;C57BL/6NTac	0.0285	0.0255	0.072	0.066	0.092	0.09	0.245481	0.661622	0.6451	0.6697	0.0941	0.113	17.6206	15.0474	1241.17	1178.67	181	185	15.6851	0	0.614517	31.9
M02381037	MHEA21.2c	Stau2<tm1a(EUCOMM)Wtsi>	[NE]Stau2:Hom	C57BL/6N;C57BL/6NTac	0.0277	0.0268	0.068	0.066	0.084	0.094	0.452011	0.586357	0.6516	0.7458	0.0982	0.1334	16.0178	14.8121	1245.52	1196.81	183	187	13.9443	0	0.732712	34.5
M02381040	MHEA21.2f	Stau2<tm1a(EUCOMM)Wtsi>	[NE]Stau2:Hom	C57BL/6NTac	0.031	0.0273	0.078	0.08	0.094	0.102	1.3727	0.464053	0.6669	0.7172	0.0938	0.1324	17.808	13.9352	1215.77	1141.03	179	184	13.1909	0	0.78011	38.9
M02361696	DABQ6.3d	Herc1<em2(IMPC)Wtsi>	[NE]T1696A:Hom	C57BL/6N;C57BL/6NTac	0.0243	0.0217	0.06	0.06	0.084	0.086	2.98961	0.115974	0.6436	0.5953	0.09	0.1023	17.5765	15.0103	1216.95	1110.1	191	195	74.5048	1	7.69958e-09	29.4
M02361697	DABQ6.3e	Herc1<em2(IMPC)Wtsi>	[NE]T1696A:Hom	C57BL/6NTac	0.031	0.0266	0.068	0.072	0.092	0.098	0.671425	0.0462312	0.636	0.7812	0.0938	0.1515	15.8603	13.3709	1173.5	1218.31	180	187	14.6993	0	0.682503	32.4
M02361715	DABQ8.1e	Herc1<em2(IMPC)Wtsi>	[NE]T1696A:Hom	C57BL/6NTac	0.0277	0.0237	0.072	0.064	0.086	0.088	0.0522191	0	0.5903	0.7133	0.0831	0.1215	16.4957	14.5471	1203.53	1181.21	176	181	7.97518	0	0.979004	32.4
M02361716	DABQ8.1f	Herc1<em2(IMPC)Wtsi>	[NE]T1696A:Hom	C57BL/6NTac	0.0286	0.0236	0.068	0.058	0.086	0.086	0.889134	0.0611849	0.6595	0.7397	0.0933	0.135	17.0543	13.8335	1237	1157.36	177	178	10.0405	0	0.930576	31.6
M02313688	PMCG4.3a	Timeless<tm1b(EUCOMM)Hmgu>	[NE]Timeless(b):Het	C57BL/6N;C57BL/6NTac	0.034	0.0219	0.084	0.066	0.098	0.092	2.77374	0.342405	0.7181	0.8418	0.115	0.1962	16.1276	10.9812	1239.63	1351.74	178	174	25.5856	0	0.109616	27.7
M02313743	PMCG11.1d	Timeless<tm1b(EUCOMM)Hmgu>	[NE]Timeless(b):Het	C57BL/6N;C57BL/6NTac	0.032	0.0205	0.082	0.064	0.096	0.096	1.341	0.249332	0.5927	0.6712	0.0848	0.1238	16.3706	14.3357	1156.09	1296.41	177	172	24.3292	0	0.144536	31.4
M02332152	PMCG11.2a	Timeless<tm1b(EUCOMM)Hmgu>	[NE]Timeless(b):Het	C57BL/6N;C57BL/6NTac	0.031	0.0238	0.074	0.068	0.09	0.092	3.18103	0.433797	0.5708	0.667	0.0756	0.1156	16.4067	15.1559	1117.08	1269.01	181	184	19.7447	0	0.347373	34.6
M02332153	PMCG11.2b	Timeless<tm1b(EUCOMM)Hmgu>	[NE]Timeless(b):Het	C57BL/6N;C57BL/6NTac	0.0342	0.0221	0.082	0.056	0.09	0.094	1.44605	0.0279054	0.6659	0.8327	0.106	0.1902	16.1725	11.3309	1271.37	1223.93	188	185	19.3795	0	0.368812	34.8
M02379073	PMCG8.3a	Timeless<tm1b(EUCOMM)Hmgu>	[NE]Timeless(b):Het	C57BL/6N;C57BL/6NTac	0.0313	0.0257	0.07	0.072	0.086	0.096	0.965974	0.150935	0.6668	0.9128	0.1007	0.2703	15.8123	9.2949	1169.51	1386.12	180	174	84.3873	1	1.44716e-10	26.6
M02316875	MHCC36.1a	Tmem37<tm1a(EUCOMM)Wtsi>	[NE]Tmem37:Hom	C57BL/6N;C57BL/6NTac	0.0304	0.0267	0.07	0.068	0.088	0.096	1.13283	1.08883	0.6568	0.745	0.0962	0.1333	17.0233	14.1565	1239.35	1182.03	184	180	6.22023	0	0.99522	29.1
M02316878	MHCC36.1d	Tmem37<tm1a(EUCOMM)Wtsi>	[NE]Tmem37:Hom	C57BL/6N;C57BL/6NTac	0.0303	0.0248	0.07	0.08	0.086	0.102	2.17892	0.405239	0.6544	0.8028	0.0979	0.2025	15.8914	11.8057	1237.18	1379.67	188	183	44.3321	1	0.000517073	27.5
M02352969	MHCC37.3b	Tmem37<tm1a(EUCOMM)Wtsi>	[NE]Tmem37:Hom	C57BL/6N;C57BL/6NTac	0.0289	0.0264	0.066	0.066	0.084	0.096	0.433376	0.564511	0.6084	0.87	0.1033	0.1889	14.5806	11.1947	1211.6	1241.98	183	184	20.2251	0	0.320289	32.3
M02383867	MHCC39.3b	Tmem37<tm1a(EUCOMM)Wtsi>	[NE]Tmem37:Hom	C57BL/6N;C57BL/6NTac	0.0316	0.0252	0.078	0.07	0.098	0.102	0.914945	0.740138	0.6285	0.8653	0.0864	0.1842	17.0737	11.3632	1168.6	1228.29	190	186	20.7937	0	0.28995	30.2
M02328235	MGLC88.2c	Unk<tm1a(KOMP)Wtsi>	[NE]Unk:Hom	C57BL/6N;C57BL/6NTac	0.0274	0.0207	0.076	0.058	0.088	0.078	1.81421	0.151	0.6529	0.7741	0.0986	0.154	16.4865	13.4501	1224.93	1213.96	178	177	16.7405	0	0.541009	25.8
M02328236	MGLC88.2d	Unk<tm1a(KOMP)Wtsi>	[NE]Unk:Hom	C57BL/6N;C57BL/6NTac	0.0233	0.0256	0.062	0.066	0.072	0.082	0.947782	0.0901758	0.671	0.7895	0.099	0.1388	17.4783	14.4476	1251.06	1185.84	177	181	19.3015	0	0.373483	26.7
M02380802	MGLC91.3a	Unk<tm1a(KOMP)Wtsi>	[NE]Unk:Hom	C57BL/6N;C57BL/6NTac	0.0254	0.025	0.068	0.07	0.088	0.092	1.65057	0.512248	0.6161	0.7212	0.0854	0.1079	17.5439	16.5084	1219.4	1131.23	172	178	16.8356	0	0.534436	23
M02380803	MGLC91.3b	Unk<tm1a(KOMP)Wtsi>	[NE]Unk:Hom	C57BL/6N;C57BL/6NTac	0.0276	0.0213	0.07	0.07	0.092	0.086	1.51216	11.1698	0.6566	0.6675	0.087	0.1069	17.4043	16.1367	1236.27	1122.07	177	178	321.016	1	0	24.8
M02385311	MGYP31.1a	Upb1<tm1a(EUCOMM)Wtsi>	[NE]Upb1:Hom	C57BL/6N;C57BL/6NTac	0.0288	0.0268	0.076	0.074	0.09	0.098	0.390495	1.00441	0.6304	0.7617	0.0888	0.1296	17.5526	15.2435	1194.86	1268.47	181	175	12.6339	0	0.812844	30.3
M02385315	MGYP31.1e	Upb1<tm1a(EUCOMM)Wtsi>	[NE]Upb1:Hom	C57BL/6N;C57BL/6NTac	0.0333	0.0299	0.082	0.076	0.11	0.106	1.88232	0.277096	0.6184	0.6983	0.0914	0.13	16.9169	13.7563	1185.81	1155.13	184	178	21.3282	0	0.263179	35.3
M02385317	MGYP31.1g	Upb1<tm1a(EUCOMM)Wtsi>	[NE]Upb1:Hom	C57BL/6N;C57BL/6NTac	0.0274	0.029	0.072	0.078	0.082	0.104	2.95031	0.202043	0.6797	0.7607	0.0929	0.1289	18.6817	15.2935	1180.33	1194.22	186	179	26.1799	0	0.0957159	28.9
M02367471	PMBC8.3f	Vamp3<tm2b(EUCOMM)Wtsi>	[NE]Vamp3(b):Hom	C57BL/6N;C57BL/6NTac	0.0303	0.0258	0.076	0.078	0.096	0.098	0.935376	0.190563	0.5484	0.8752	0.0811	0.2068	15.9398	10.9996	1108.29	1374.87	176	194	21.5824	0	0.251053	27.8
M02375727	PMBC13.1b	Vamp3<tm2b(EUCOMM)Wtsi>	[NE]Vamp3(b):Hom	C57BL/6N;C57BL/6NTac	0.0299	0.0268	0.07	0.076	0.09	0.1	1.13501	0.175254	0.5754	0.5997	0.0847	0.1041	17.042	14.3537	1171.78	1117.27	170	170	51.1823	1	4.99163e-05	30.6
M02375728	PMBC13.1c	Vamp3<tm2b(EUCOMM)Wtsi>	[NE]Vamp3(b):Hom	C57BL/6N;C57BL/6NTac	0.0326	0.0276	0.076	0.074	0.098	0.106	0.320488	0.197044	0.5537	0.6384	0.071	0.1174	15.9904	14.0713	1109.28	1147.29	173	176	42.3495	1	0.000988079	26.4
M02375282	PMBB17.3b	Wac<tm1b(EUCOMM)Wtsi>	[NE]Wac(b):Het	C57BL/6N;C57BL/6NTac	0.0412	0.0339	0.09	0.088	0.114	0.12	0.827714	0.00784776	0.634	0.8635	0.0979	0.1936	16.5581	11.4603	1140.61	1333.13	194	188	28.581	0	0.0537468	32.6
M02375300	PMBB31.2c	Wac<tm1b(EUCOMM)Wtsi>	[NE]Wac(b):Het	C57BL/6N;C57BL/6NTac	0.0429	0.025	0.082	0.068	0.096	0.088	2.24011	0.0837262	0.6078	0.7939	0.096	0.148	14.5986	13.9283	1139.88	1297.87	183	188	55.4956	1	1.07027e-05	31
M02386631	PMBB33.2b	Wac<tm1b(EUCOMM)Wtsi>	[NE]Wac(b):Het	C57BL/6N;C57BL/6NTac	0.0346	0.0301	0.08	0.076	0.096	0.098	4.92989	1.10663	0.6781	0.8582	0.1034	0.2075	17.3759	10.7855	1226.27	1239.42	192	198	22.6454	0	0.204585	30.3
M02323384	MHAE26.3d	Zfp341<tm1a(KOMP)Wtsi>	[NE]Zfp341:Hom	C57BL/6N;C57BL/6NTac	0.0338	0.0245	0.08	0.066	0.096	0.092	2.48947	0.321308	0.6688	0.8236	0.0927	0.1735	18.0338	12.6937	1199.26	1357.91	184	180	13.4669	0	0.763121	27.1
M02397489	MHAE31.1a	Zfp341<tm1a(KOMP)Wtsi>	[NE]Zfp341:Hom	C57BL/6N;C57BL/6NTac	0.0297	0.0245	0.062	0.07	0.076	0.092	10.6423	0.238785	0.6213	0.8152	0.0915	0.1506	16.2245	13.6086	1254.05	1207.97	182	181	99.7649	1	2.44582e-13	28
M02397490	MHAE31.1b	Zfp341<tm1a(KOMP)Wtsi>	[NE]Zfp341:Hom	C57BL/6N;C57BL/6NTac	0.0302	0.0216	0.076	0.06	0.094	0.1	3.19203	3.88849	0.6976	0.8765	0.0977	0.193	17.8451	11.072	1273.01	1230.65	185	185	40.8315	1	0.00160599	26.9
M02397492	MHAE31.1d	Zfp341<tm1a(KOMP)Wtsi>	[NE]Zfp341:Hom	C57BL/6N;C57BL/6NTac	0.033	0.0252	0.074	0.074	0.09	0.098	2.1664	3.60558	0.7349	0.86	0.1072	0.1921	17.7876	11.3656	1286.43	1220.67	172	172	62.4515	1	8.16913e-07	27.7

## Sheet: Figure 3
Figure 3: Severe early onset osteoarthritis in Pitx1+/- mice is similar to extent of joint damage following osteoarthritis provocation surgery (Joint phenotyping data for mice undergoing DMM surgery)				Tissue:	Articular cartilage																Subchondral bone
				Parameter (unit):	Cg.V				Median Cg.Th				Maximum Cg.Th				Cg. Damage Area				SC BV/TV				SC Tb.Th				SC Tb.N				SC TMD				SC BMC
				Unit:	(mm3)				(mm)				(mm)				(%)				(%)				(mm)				(1/mm)				(mg HA/cm3)				(median grey level)
				Technique:	ICEµCT				ICEµCT				ICEµCT				JSR				ICEµCT				ICEµCT				ICEµCT				ICEµCT				scXRM
				Plateau	LTP		MTP		LTP		MTP		LTP		MTP		LTP		MTP		LTP		MTP		LTP		MTP		LTP		MTP		LTP		MTP		LTP		MTP
				Limb:	Sham	DMM	Sham	DMM	Sham	DMM	Sham	DMM	Sham	DMM	Sham	DMM	Sham	DMM	Sham	DMM	Sham	DMM	Sham	DMM	Sham	DMM	Sham	DMM	Sham	DMM	Sham	DMM	Sham	DMM	Sham	DMM	Sham	DMM	Sham	DMM
Key				WT 1	0.0287	0.0205	0.024	0.0217	0.06	0.056	0.064	0.046	0.082	0.072	0.088	0.062	0.798983	0.291862	0.611457	14.9673	0.6914	0.5994	0.8032	0.8469	0.1037	0.0919	0.1593	0.2146	17.4219	14.8639	13.1181	10.2359	1237.72	1187.56	1191.82	1224.93	190	184	183	191
P<0.05	*			WT 3	0.0304	0.0321	0.0222	0.0146	0.07	0.072	0.052	0.054	0.08	0.09	0.086	0.078	0.965369	1.47522	0.253038	18.3396	0.6428	0.6544	0.7096	0.8699	0.0899	0.0913	0.1384	0.2101	17.2557	17.5394	13.7896	10.7873	1214.95	1133.41	1138.85	1349.11	185	190	179	184
P<0.01	**			WT 7	0.0241	0.0276	0.0213	0.021	0.056	0.066	0.062	0.056	0.068	0.08	0.086	0.078	0.126472	0.550617	0.752266	3.76357	0.5969	0.8074	0.6943	0.8889	0.0808	0.09	0.1425	0.1743	17.2628	17.2013	13.5349	12.266	1155.36	1204.7	1314.82	1181.03	180	179	179	183
P<0.001	***			WT 5	0.026	0.0243	0.0211	0.0131	0.05	0.056	0.052	0.05	0.072	0.076	0.078	0.072	0.619445	0.444414	0.375461	10.1104	0.5873	0.63	0.7622	0.8301	0.0855	0.1202	0.1137	0.2086	16.8964	17.1196	15.6421	10.3548	1159.99	1197.9	1165.16	1204.07	178	175	180	182
Paired 2-tailed t-test	T-test (P)			WT 9	0.0254	0.0296	0.0206	0.0056	0.058	0.066	0.052	0.044	0.072	0.074	0.076	0.0058	0.474017	1.42057	0.271553	35.5327	0.6871	0.6828	0.8557	0.9232	0.1139	0.1043	0.1837	0.2715	14.9691	17.4632	11.9175	7.2836	1190.83	1220.49	1359.27	1255.05	190	192	182	192
2-tailed Wilcoxon matched-pairs signed rank test	Wilcox M-PSR			WT 11	0.0279	0.0292	0.0267	0.0119	0.062	0.062	0.062	0.046	0.074	0.076	0.08	0.064	0.465141	0.356478	0.22701	25.9002	0.6996	0.6164	0.8795	0.9197	0.1142	0.0963	0.2293	0.2575	15.3953	16.549	10.1152	8.5662	1231.66	1134.23	1172.39	1303.57	191	186	187	191
				WT 13	0.0291	0.0312	0.0231	0.0159	0.068	0.07	0.056	0.054	0.09	0.088	0.084	0.078	0.42878	1.95259	0.248344	34.4523	0.6702	0.7138	0.7922	0.8832	0.11	0.0974	0.17	0.2173	15.7405	18.6087	12.5661	10.8363	1208.24	1125.97	1266.02	1340.22	185	186	187	189
				WT 15	0.0289	0.0311	0.0203	0.0028	0.06	0.064	0.052	0.024	0.08	0.08	0.082	0.042	0.907411	1.15619	1.06798	38.0263	0.6927	0.629	0.8224	0.9344	0.1094	0.0955	0.1523	0.3126	15.6186	16.7527	13.3258	6.6808	1170.33	1207.97	1299.49	1245.07	188	189	181	198
				WT 18	0.0274	0.023	0.0243	0.0212	0.06	0.062	0.062	0.058	0.086	0.082	0.08	0.086	0.213989	2.30892	0.920756	13.7679	0.6427	0.6805	0.864	0.8819	0.1029	0.1275	0.1853	0.2361	15.2171	14.5329	11.9581	9.5863	1151.46	1180.21	1327.97	1305.66	190	189	180	184
				WT 20	0.0317	0.0327	0.0268	0.0259	0.07	0.088	0.064	0.066	0.104	0.114	0.114	0.096	1.808	0.939577	1.03864	10.2167	0.6346	0.6589	0.8486	0.8864	0.099	0.1021	0.1989	0.2434	15.8953	16.1017	11.61	9.4776	1172.05	1162.26	1359.45	1258.58	183	186	180	189
				WT 22	0.0242	0.0351	0.0179	0.0235	0.062	0.076	0.046	0.08	0.09	0.112	0.08	0.124	0.688073	1.42373	1.09993	6.99027	0.5709	0.6238	0.5817	0.7632	0.0822	0.0953	0.0973	0.148	16.517	16.358	14.6787	13.1507	1122.98	1204.7	1115.09	1176.31	171	178	175	182
				WT 24	0.0268	0.0259	0.0259	0.0191	0.064	0.056	0.06	0.046	0.092	0.076	0.082	0.062	1.43687	2.32432	0.760225	7.72915	0.695	0.7068	0.8146	0.8428	0.1185	0.1108	0.1619	0.1941	14.7564	16.5866	13.0681	11.4461	1250.78	1225.75	1158.35	1202.62	186	189	182	177
				WT 26	0.0271	0.0305	0.0241	0.0256	0.066	0.066	0.058	0.056	0.088	0.086	0.084	0.084	1.06644	1.74417	0.704824	7.01886	0.7039	0.6162	0.8171	0.8015	0.1125	0.0929	0.1737	0.2068	15.9227	16.2989	12.6431	10.826	1241.71	1163.07	1219.76	1172.96	190	185	181	181
				WT 28	0.0242	0.0307	0.0206	0.0129	0.054	0.062	0.05	0.052	0.074	0.094	0.068	0.072	0.24315	2.04848	1.63147	31.4634	0.662	0.6324	0.8832	0.908	0.1165	0.1025	0.2219	0.2684	14.7159	15.4534	10.4425	7.977	1181.03	1178.85	1382.4	1257.31	190	187	185	189
				WT 30	0.0288	0.0274	0.0255	0.0081	0.064	0.064	0.062	0.052	0.09	0.082	0.086	0.07	0.375761	0.910117	0.656602	21.3651	0.6774	0.7048	0.8069	0.9083	0.1109	0.1178	0.1583	0.259	15.4556	15.5948	13.3983	7.9848	1203.62	1246.97	1196.9	1239.9	186	184	185	193
				WT 32	0.025	0.0292	0.0249	0.0199	0.058	0.066	0.056	0.06	0.08	0.09	0.078	0.07	0.773692	0.981315	0.820597	8.55531	0.6768	0.636	0.87	0.8914	0.1079	0.0998	0.1947	0.202	15.9579	15.8503	11.2125	11.2123	1249.06	1156.63	1236.09	1371.33	187	180	185	193
				Mean	0.0272313	0.0287563	0.0230813	0.016425	0.061375	0.06575	0.056875	0.05275	0.082625	0.08575	0.08325	0.0714875	0.711974	1.27054	0.71501	18.0124	0.658206	0.662037	0.800325	0.873738	0.103612	0.102225	0.167575	0.226519	15.9374	16.4296	12.6888	9.91698	1196.36	1183.17	1243.99	1255.48	185.625	184.938	181.938	187.375
				Minimum	0.0241	0.0205	0.0179	0.0028	0.05	0.056	0.046	0.024	0.068	0.072	0.068	0.0058	0.126472	0.291862	0.22701	3.76357	0.5709	0.5994	0.5817	0.7632	0.0808	0.09	0.0973	0.148	14.7159	14.5329	10.1152	6.6808	1122.98	1125.97	1115.09	1172.96	171	175	175	177
				Maximum	0.0317	0.0351	0.0268	0.0259	0.07	0.088	0.064	0.08	0.104	0.114	0.114	0.124	1.808	2.32432	1.63147	38.0263	0.7039	0.8074	0.8832	0.9344	0.1185	0.1275	0.2293	0.3126	17.4219	18.6087	15.6421	13.1507	1250.78	1246.97	1382.4	1371.33	191	192	187	198
				Median	0.02725	0.0294	0.02355	0.0175	0.061	0.065	0.057	0.053	0.081	0.082	0.082	0.072	0.653759	1.28838	0.728545	14.3676	0.6735	0.6452	0.81585	0.8848	0.10865	0.0986	0.16595	0.21595	15.8179	16.4535	12.8556	10.2953	1197.22	1183.89	1227.93	1250.06	186.5	186	181.5	189
				Test:	T-test (P)		Wilcox M-P SR		Wilcox M-P SR		Wilcox M-P SR		T-test (P)		Wilcox M-P SR		Wilcox M-P SR		Wilcox M-P SR		T-test (P)		Wilcox M-P SR		T-test (P)		T-test (P)		T-test (P)		Wilcox M-P SR		T-test (P)		Wilcox M-P SR		T-test (P)		T-test (P)
				P-value	0.185634		0.001312		0.021729		0.079407		0.250432		0.017334		0.013092		3.1e-05		0.839866		6.1e-05		0.728819		1.30518e-05		0.143963		3.1e-05		0.391494		0.743561		0.510337		0.00047707
				Significance	ns		**		*		ns		ns		*		*		***		ns		***		ns		***		ns		***		ns		ns		ns		***
Figure 3: Severe early onset osteoarthritis in Pitx1+/- mice is similar to extent of joint damage following osteoarthritis provocation surgery. (Histology scores for mice undergoing destabilisation of the medial meniscus (DMM) osteoarthritis provocation surgery)					OARSI Score						OARSI score histology summary
													OARSI Sum scores					OARSI Max scores
Genotype	Weeks post DMM	Sample no	Sham/DMM	Section	MTP	MFC	LTP	LFC	Total joint		Mouse	Sham/DMM	MTP	MFC	LTP	LFC	Total joint	MTP	MFC	LTP	LFC	Total joint
C57BL/6 Charles River	12	WT-2	Sham	7.1	0	0	2	0	2		WT-2	Sham	0.5	2	3	1	6.5	0.5	1	2	1	2
C57BL/6 Charles River	12	WT-2	Sham	8.1	0.5	0	0	0	0.5		WT-4	Sham	1.5	1	3	4	9.5	1	1	2	2	2
C57BL/6 Charles River	12	WT-2	Sham	9.1	0	1	0	1	2		WT-8	Sham	0	0.5	1	1	2.5	0	0.5	1	1	1
C57BL/6 Charles River	12	WT-2	Sham	10.2	0	1	1	0	2		WT-10	Sham	1	4.5	0	0	5.5	1	2	0	0	2
C57BL/6 Charles River	12	WT-2	Sham	11.1	0	0	0	0	0		WT-14	Sham	0	1	3	0	4	0	1	1	0	1
C57BL/6 Charles River	12	WT-4	Sham	6.1	1	0	0	0	1		WT-16	Sham	2	1	0	0	3	1	1	0	0	1
C57BL/6 Charles River	12	WT-4	Sham	7.1	0	0	0	2	2		WT-19	Sham	1	0	2.5	2	5.5	0.5	0	1	2	2
C57BL/6 Charles River	12	WT-4	Sham	8.2	0.5	0	2	2	4.5		WT-23	Sham	1	1	0	2	4	1	1	0	2	2
C57BL/6 Charles River	12	WT-4	Sham	9.1	0	1	0	0	1		WT-25	Sham	3.5	2	2	6	13.5	1	1	1	2	2
C57BL/6 Charles River	12	WT-4	Sham	10.1	0	0	1	0	1		WT-27	Sham	3	2	2	0	7	1	1	1	0	1
C57BL/6 Charles River	12	WT-8	Sham	3.1	0	0.5	0	0	0.5		WT-31	Sham	0	0	0	0	0	0	0	0	0	0
C57BL/6 Charles River	12	WT-8	Sham	4.1	0	0	0	0	0		WT-2	DMM	9.5	9.5	4	5	28	3	3	1	2	3
C57BL/6 Charles River	12	WT-8	Sham	5.1	0	0	1	1	2		WT-4	DMM	22	23	3	3	51	5	5	2	2	5
C57BL/6 Charles River	12	WT-8	Sham	6.2	0	0	0	0	0		WT-8	DMM	7.5	6.5	1	1	16	2	2	1	1	2
C57BL/6 Charles River	12	WT-8	Sham	7.1	0	0	0	0	0		WT-10	DMM	12	9	0	1	22	3	3	0	1	3
C57BL/6 Charles River	12	WT-10	Sham	4.1	1	1	0	0	2		WT-14	DMM	12	10	2	1	25	4	4	1	1	4
C57BL/6 Charles River	12	WT-10	Sham	5.1	0	0	0	0	0		WT-16	DMM	14	14	4	1.5	33.5	4	4	1	1	4
C57BL/6 Charles River	12	WT-10	Sham	6.1	0	0.5	0	0	0.5		WT-19	DMM	12	6.5	5	0	23.5	3	2	2	0	3
C57BL/6 Charles River	12	WT-10	Sham	7.1	0	2	0	0	2		WT-23	DMM	6	3	4	5	18	2	1	2	2	2
C57BL/6 Charles River	12	WT-10	Sham	8.1	0	1	0	0	1		WT-25	DMM	11.5	8	2	4	25.5	3	2	2	2	3
C57BL/6 Charles River	12	WT-14	Sham	4.1	0	0	1	0	1		WT-27	DMM	12.5	14	6	7	39.5	4	4	2	3	4
C57BL/6 Charles River	12	WT-14	Sham	5.1	0	0	1	0	1		WT-31	DMM	10	4.5	2.5	1	18	3	3	1	1	3
C57BL/6 Charles River	12	WT-14	Sham	6.1	0	0	0.5	0	0.5			mean (sham)	1.22727	1.36364	1.5	1.45455	5.54545	0.636364	0.863636	0.818182	0.909091	1.45455
C57BL/6 Charles River	12	WT-14	Sham	7.2	0	1	0	0	1			SD	1.19087	1.26671	1.32288	1.96792	3.65003	0.452267	0.551856	0.750757	0.94388	0.687552
C57BL/6 Charles River	12	WT-14	Sham	8.1	0	0	0.5	0	0.5			mean (DMM)	11.7273	9.81818	3.04545	2.68182	27.2727	3.27273	3	1.36364	1.45455	3.27273
C57BL/6 Charles River	12	WT-16	Sham	4.2	1	0	0	0	1			SD	4.12531	5.5645	1.76712	2.26134	10.4937	0.904534	1.18322	0.6742	0.8202	0.904534
C57BL/6 Charles River	12	WT-16	Sham	5.1	1	1	0	0	2		Wilcoxon matched-pairs rank sum test	P-value	0.000977	0.000977	0.0469	0.2441	0.000977	0.000977	0.001953	0.1094	0.2656	0.001953
C57BL/6 Charles River	12	WT-16	Sham	6.1	0	0	0	0	0			Significance	***	***	*	ns	***	***	**	ns	ns	**
C57BL/6 Charles River	12	WT-16	Sham	7.1	0	0	0	0	0
C57BL/6 Charles River	12	WT-16	Sham	8.2	0	0	0	0	0
C57BL/6 Charles River	12	WT-19	Sham	5.1	0.5	0	0	0	0.5
C57BL/6 Charles River	12	WT-19	Sham	6.1	0	0	1	0	1
C57BL/6 Charles River	12	WT-19	Sham	7.1	0.5	0	1	2	3.5
C57BL/6 Charles River	12	WT-19	Sham	8.1	0	0	0	0	0
C57BL/6 Charles River	12	WT-19	Sham	9.2	0	0	0.5	0	0.5
C57BL/6 Charles River	12	WT-23	Sham	4.1	0	0	0	2	2
C57BL/6 Charles River	12	WT-23	Sham	5.2	1	0	0	0	1
C57BL/6 Charles River	12	WT-23	Sham	6.2	0	0	0	0	0
C57BL/6 Charles River	12	WT-23	Sham	7.1	0	1	0	0	1
C57BL/6 Charles River	12	WT-23	Sham	8.3	0	n/a	0	0	0
C57BL/6 Charles River	12	WT-25	Sham	6.1	1	0	0	1	2
C57BL/6 Charles River	12	WT-25	Sham	7.2	0.5	0	1	1	2.5
C57BL/6 Charles River	12	WT-25	Sham	8.1	1	0	1	2	4
C57BL/6 Charles River	12	WT-25	Sham	9.1	1	1	0	2	4
C57BL/6 Charles River	12	WT-25	Sham	10.2	0	1	0	0	1
C57BL/6 Charles River	12	WT-27	Sham	5.2	0	0	0	0	0
C57BL/6 Charles River	12	WT-27	Sham	6.3	1	0	0	0	1
C57BL/6 Charles River	12	WT-27	Sham	7.1	1	0	0.5	0	1.5
C57BL/6 Charles River	12	WT-27	Sham	8.3	1	1	0.5	0	2.5
C57BL/6 Charles River	12	WT-27	Sham	9.1	0	1	1	0	2
C57BL/6 Charles River	12	WT-31	Sham	4.2	0	0	0	0	0
C57BL/6 Charles River	12	WT-31	Sham	5.1	0	0	0	0	0
C57BL/6 Charles River	12	WT-31	Sham	6.3	0	0	0	0	0
C57BL/6 Charles River	12	WT-31	Sham	7.1	0	0	0	0	0
C57BL/6 Charles River	12	WT-31	Sham	8.1	0	0	0	0	0
C57BL/6 Charles River	12	WT-2	DMM	7.1	2	2	0	0	4
C57BL/6 Charles River	12	WT-2	DMM	8.1	3	3	1	1	8
C57BL/6 Charles River	12	WT-2	DMM	9.1	2	3	1	1	7
C57BL/6 Charles River	12	WT-2	DMM	10	2	0.5	1	1	4.5
C57BL/6 Charles River	12	WT-2	DMM	11.1	0.5	1	1	2	4.5
C57BL/6 Charles River	12	WT-4	DMM	7.1	4	4	0	0	8
C57BL/6 Charles River	12	WT-4	DMM	8.1	5	5	2	1	13
C57BL/6 Charles River	12	WT-4	DMM	9.1	5	5	0	2	12
C57BL/6 Charles River	12	WT-4	DMM	10.2	5	5	1	0	11
C57BL/6 Charles River	12	WT-4	DMM	11.1	3	4	0	0	7
C57BL/6 Charles River	12	WT-8	DMM	6.1	2	0.5	0	0	2.5
C57BL/6 Charles River	12	WT-8	DMM	7.1	2	1	0	1	4
C57BL/6 Charles River	12	WT-8	DMM	8.1	2	2	0	0	4
C57BL/6 Charles River	12	WT-8	DMM	9.1	0.5	2	0	0	2.5
C57BL/6 Charles River	12	WT-8	DMM	10.1	1	1	1	0	3
C57BL/6 Charles River	12	WT-10	DMM	9.2	2	1	0	0	3
C57BL/6 Charles River	12	WT-10	DMM	10.1	2	1	0	0	3
C57BL/6 Charles River	12	WT-10	DMM	11.1	3	2	0	0	5
C57BL/6 Charles River	12	WT-10	DMM	12.1	2	2	0	1	5
C57BL/6 Charles River	12	WT-10	DMM	13.2	3	3	0	0	6
C57BL/6 Charles River	12	WT-14	DMM	7.1	2	0.5	1	0	3.5
C57BL/6 Charles River	12	WT-14	DMM	8.1	4	0.5	1	0	5.5
C57BL/6 Charles River	12	WT-14	DMM	9.3	3	3	0	0	6
C57BL/6 Charles River	12	WT-14	DMM	10.3	2	4	0	0	6
C57BL/6 Charles River	12	WT-14	DMM	11.1	1	2	0	1	4
C57BL/6 Charles River	12	WT-16	DMM	7.1	2	1	0	0	3
C57BL/6 Charles River	12	WT-16	DMM	8.2	4	3	1	0	8
C57BL/6 Charles River	12	WT-16	DMM	9.2	3	4	1	0	8
C57BL/6 Charles River	12	WT-16	DMM	10.1	3	3	1	0.5	7.5
C57BL/6 Charles River	12	WT-16	DMM	11.1	2	3	1	1	7
C57BL/6 Charles River	12	WT-19	DMM	5.1	2	1	1	0	4
C57BL/6 Charles River	12	WT-19	DMM	6.2	3	0.5	0	0	3.5
C57BL/6 Charles River	12	WT-19	DMM	7.2	3	1	1	0	5
C57BL/6 Charles River	12	WT-19	DMM	8.2	3	2	1	0	6
C57BL/6 Charles River	12	WT-19	DMM	9.2	1	2	2	0	5
C57BL/6 Charles River	12	WT-23	DMM	4.1	2	0	0	0	2
C57BL/6 Charles River	12	WT-23	DMM	5.1	2	1	2	2	7
C57BL/6 Charles River	12	WT-23	DMM	6.2	1	0.5	0	1	2.5
C57BL/6 Charles River	12	WT-23	DMM	7.3	0.5	0.5	1	*	2
C57BL/6 Charles River	12	WT-23	DMM	8.1	0.5	1	1	*	2.5
C57BL/6 Charles River	12	WT-25	DMM	5.2	3	1	0	0	4
C57BL/6 Charles River	12	WT-25	DMM	6.1	3	1	0	2	6
C57BL/6 Charles River	12	WT-25	DMM	7.1	3	2	2	1	8
C57BL/6 Charles River	12	WT-25	DMM	8.1	0.5	2	0	1	3.5
C57BL/6 Charles River	12	WT-25	DMM	9.3	2	2	0	0	4
C57BL/6 Charles River	12	WT-27	DMM	6.1	3	2	2	1	8
C57BL/6 Charles River	12	WT-27	DMM	7.1	4	2	2	0.5	8.5
C57BL/6 Charles River	12	WT-27	DMM	8.1	3	3	0	3	9
C57BL/6 Charles River	12	WT-27	DMM	9.1	2	4	0	2	8
C57BL/6 Charles River	12	WT-27	DMM	10.1	0.5	3	2	0.5	6
C57BL/6 Charles River	12	WT-31	DMM	6.1	1	0	0	0	1
C57BL/6 Charles River	12	WT-31	DMM	7.1	2	0.5	0	0	2.5
C57BL/6 Charles River	12	WT-31	DMM	8.2	3	0.5	1	1	5.5
C57BL/6 Charles River	12	WT-31	DMM	9.1	3	0.5	1	0	4.5
C57BL/6 Charles River	12	WT-31	DMM	10.1	1	3	0.5	0	4.5
Figure 3: Severe early onset osteoarthritis in Pitx1+/- mice is similar to extent of joint damage following osteoarthritis provocation surgery (Joint phenotyping data for Pitx1+/-mice)				Tissue compartment:	Articular cartilage								Subchondral bone
				Parameter:	Cg.V		Median Cg.Th		Maximum Cg.Th		Cg. Damage Area		SC BV/TV		SC Tb.Th		SC Tb.N		SC TMD		SC BMC
				Unit:	(mm3)		(mm)		(mm)		(%)		(%)		(mm)		(1/mm)		(mg HA/cm3)		(median grey level)
				Technique:	ICEµCT		ICEµCT		ICEµCT		JSR		ICEµCT		ICEµCT		ICEµCT		ICEµCT		scXRM
				Reference range:	mean ± 2SD	2.5–97.5%	2.5–97.5%	2.5–97.5%	mean ± 2SD	2.5–97.5%	2.5–97.5%	2.5–97.5%	mean ± 2SD	2.5–97.5%	mean ± 2SD	mean ± 2SD	mean ± 2SD	2.5-97.5%	mean ± 2SD	2.5–97.5%	mean ± 2SD	mean ± 2SD
				Plateau:	LTP	MTP	LTP	MTP	LTP	MTP	LTP	MTP	LTP	MTP	LTP	MTP	LTP	MTP	LTP	MTP	LTP	MTP
			WILD TYPE REFERENCE RANGE	Mean	0.03243	0.025705	0.07882	0.07224	0.09626	0.09748	0.884946	0.559677	63.2049	78.4421	0.09637	0.163334	16.2304	13.0167	1203.12	1251.86	182.38	182.85
				Standard deviation	0.00357877	0.00336849	0.00607093	0.00683	0.00748685	0.00695509	0.677775	0.556137	5.00913	6.96531	0.0115669	0.0372064	0.840772	1.91377	39.4758	68.64	5.3386	5.61991
				Mean minus 2SD	0.0252725	0.018968	0.0666781	0.05858	0.0812863	0.0835698	-0.470604	-0.552598	53.1866	64.5115	0.0732362	0.0889212	14.5488	9.18912	1124.17	1114.58	171.703	171.61
				Mean plus 2SD	0.0395875	0.032442	0.0909619	0.0859	0.111234	0.11139	2.2405	1.67195	73.2232	92.3727	0.119504	0.237747	17.9119	16.8442	1282.07	1389.14	193.057	194.09
				4SD RANGE	0.0143151	0.013474	0.0242837	0.02732	0.0299474	0.0278204	2.7111	2.22455	20.0365	27.8612	0.0462676	0.148826	3.36309	7.65507	157.903	274.56	21.3544	22.4796
				Median	0.03265	0.02525	0.08	0.072	0.097	0.096	0.719681	0.368301	63.51	80.065	0.09605	0.16565	16.3037	13.0036	1208.3	1240.31	182	183
				2.5% Percentile	0.025	0.0204	0.066	0.06	0.0801	0.08505	0.09525	0.01	53.14	63.91	0.07305	0.094	14.47	9.705	1129	1136	173	171
				97.5% Percentile	0.04	0.03421	0.08895	0.09095	0.11	0.1149	2.836	2.206	73.06	87.94	0.12	0.2359	17.8	16.6	1276	1378	194	192
				95% Interval	0.015	0.01381	0.02295	0.03095	0.0299	0.02985	2.74075	2.196	19.92	24.03	0.04695	0.1419	3.33	6.895	147	242	21	21
				Distribution (Shapiro-Wilk test)	Gaussian	non-Gaussian	non-Gaussian	non-Gaussian	Gaussian	Non-Gaussian	non-Gaussian	non-Gaussian	Gaussian	non-Gaussian	Gaussian	Gaussian	Gaussian	non-Gaussian	Gaussian	non-Gaussian	Gaussian	Gaussian
			Genotype	Mouse Barcode	Pitx1:Het																		Mahalanobis Distance^2	Outlier (0, 1)	p-value
			Pitx1:Het	M02379697	0.0155	0.0209	0.046	0.066	0.054	0.082	1.65826	4.43006	0.6961	0.8199	0.0958	0.1591	18.3378	13.5984	1240.08	1286.52	172	175	79.6747	1	9.76879e-10
			Pitx1:Het	M02379698	0.0117	0.0202	0.036	0.062	0.048	0.084	0.909772	8.80566	0.6748	0.7997	0.0912	0.1349	18.0639	15.1379	1209.78	1230.37	181	169	241.075	1	0
			Pitx1:Het	M02396994	0.0152	0.0194	0.044	0.062	0.054	0.098	10.2917	7.38594	0.6306	0.8266	0.1024	0.2115	15.2598	9.5313	1148.38	1378.86	164	185	300.586	1	0
			Pitx1:Het	M02412423	0.0119	0.0225	0.05	0.07	0.072	0.078	11.7888	6.04965	0.6035	0.8355	0.0995	0.2264	13.9098	10.1662	1223.03	1279.9	182	168	309.303	1	0
			Pitx1:Het	M02412428	0.0115	0.0216	0.054	0.066	0.064	0.082	3.54879	7.88099	0.5953	0.8338	0.1192	0.1936	13.7462	11.483	1171.6	1343.39	178	184	301.593	1	0
			Pitx1:Het	M02435830	0.0223	0.0092	0.066	0.05	0.082	0.074	5.74526	25.6715	0.7728	0.9183	0.1222	0.2558	16.676	9.1395	1261.76	1326.25	182	198	1629.61	1	0
			Pitx1:Het	M02435849	0.0158	0.0207	0.052	0.068	0.064	0.098	14.5381	3.91965	0.7088	0.8507	0.1246	0.2354	15.1637	9.684	1202.53	1347.66	183	194	259.051	1	0
				Sample mean	0.0148429	0.0192143	0.0497143	0.0634286	0.0625714	0.0851429	6.92582	9.16335	66.8843	84.0643	0.107843	0.202386	15.8796	11.2486	1208.16	1313.28	177.429	181.857
				Result against Ref. range	-4.9143	<0%	<0%	0.066	-4.4997	0.025	>100%	>100%	0.734537	0.735	0.99187	1.0496	-0.417184	0.204	0.127788	0.766	-0.927478	-0.176668
				P-values from Wilcoxon test	1.1277e-05	7.80377e-05	1.13183e-05	0.00306612	1.22354e-05	0.00318801	0.000138326	1.06623e-05	0.156373	0.0640208	0.0431573	0.0261685	0.499845	0.0342418	0.733712	0.0233368	0.0942653	0.820273

## Sheet: Figure 4
Figure 4: Early onset osteoarthritis in Bhlhe40-/-and Sh3bp4-/- mice (Joint phenotyping data for Bhlhe40-/-and Sh3bp4-/-mice)	Tissue compartment:	Articular cartilage								Subchondral bone
	Parameter:	Cg.V		Median Cg.Th		Maximum Cg.Th		Cg. Damage Area		SC BV/TV		SC Tb.Th		SC Tb.N		SC TMD		SC BMC
	Unit:	(mm3)		(mm)		(mm)		(%)		(%)		(mm)		(1/mm)		(mg HA/cm3)		(median grey level)
	Technique:	ICEµCT		ICEµCT		ICEµCT		JSR		ICEµCT		ICEµCT		ICEµCT		ICEµCT		scXRM
	Reference range:	mean ± 2SD	2.5–97.5%	2.5–97.5%	2.5–97.5%	mean ± 2SD	2.5–97.5%	2.5–97.5%	2.5–97.5%	mean ± 2SD	2.5–97.5%	mean ± 2SD	mean ± 2SD	mean ± 2SD	2.5-97.5%	mean ± 2SD	2.5–97.5%	mean ± 2SD	mean ± 2SD
	Plateau:	LTP	MTP	LTP	MTP	LTP	MTP	LTP	MTP	LTP	MTP	LTP	MTP	LTP	MTP	LTP	MTP	LTP	MTP
WILD TYPE REFERENCE RANGE	Mean	0.03243	0.025705	0.07882	0.07224	0.09626	0.09748	0.884946	0.559677	63.2049	78.4421	0.09637	0.163334	16.2304	13.0167	1203.12	1251.86	182.38	182.85
	Standard deviation	0.00357877	0.00336849	0.00607093	0.00683	0.00748685	0.00695509	0.677775	0.556137	5.00913	6.96531	0.0115669	0.0372064	0.840772	1.91377	39.4758	68.64	5.3386	5.61991
	Mean minus 2SD	0.0252725	0.018968	0.0666781	0.05858	0.0812863	0.0835698	-0.470604	-0.552598	53.1866	64.5115	0.0732362	0.0889212	14.5488	9.18912	1124.17	1114.58	171.703	171.61
	Mean plus 2SD	0.0395875	0.032442	0.0909619	0.0859	0.111234	0.11139	2.2405	1.67195	73.2232	92.3727	0.119504	0.237747	17.9119	16.8442	1282.07	1389.14	193.057	194.09
	4SD RANGE	0.0143151	0.013474	0.0242837	0.02732	0.0299474	0.0278204	2.7111	2.22455	20.0365	27.8612	0.0462676	0.148826	3.36309	7.65507	157.903	274.56	21.3544	22.4796
	Median	0.03265	0.02525	0.08	0.072	0.097	0.096	0.719681	0.368301	63.51	80.065	0.09605	0.16565	16.3037	13.0036	1208.3	1240.31	182	183
	2.5% Percentile	0.025	0.0204	0.066	0.06	0.0801	0.08505	0.09525	0.01	53.14	63.91	0.07305	0.094	14.47	9.705	1129	1136	173	171
	97.5% Percentile	0.04	0.03421	0.08895	0.09095	0.11	0.1149	2.836	2.206	73.06	87.94	0.12	0.2359	17.8	16.6	1276	1378	194	192
	95% Interval	0.015	0.01381	0.02295	0.03095	0.0299	0.02985	2.74075	2.196	19.92	24.03	0.04695	0.1419	3.33	6.895	147	242	21	21
	Distribution (Shapiro-Wilk test)	Gaussian	non-Gaussian	non-Gaussian	non-Gaussian	Gaussian	Non-Gaussian	non-Gaussian	non-Gaussian	Gaussian	non-Gaussian	Gaussian	Gaussian	Gaussian	non-Gaussian	Gaussian	non-Gaussian	Gaussian	Gaussian
Genotype	Mouse Barcode	Bhlhe40:Hom																		Mahalanobis Distance^2	Outlier (0, 1)	p-value
Bhlhe40:Hom	M02386728	0.0194	0.0188	0.052	0.056	0.066	0.074	0.437323	0.528944	0.6555	0.7905	0.0892	0.1332	17.9975	15.3855	1123.44	1299.24	181	178	33.3603	1	0.0150906
Bhlhe40:Hom	M02386731	0.0305	0.0188	0.068	0.056	0.076	0.08	2.09374	2.09717	0.6523	0.8088	0.1063	0.1614	15.7885	13.0062	1171.48	1322.07	185	183	28.5522	0	0.0541346
Bhlhe40:Hom	M02382095	0.0263	0.0245	0.062	0.066	0.078	0.088	3.26669	0.818523	0.7183	0.7892	0.1152	0.1567	16.3208	13.4429	1259.88	1283.72	193	187	17.85	0	0.465575
	Sample mean	0.0254	0.0207	0.0606667	0.0593333	0.0733333	0.0806667	1.93258	1.14821	67.5367	79.6167	0.103567	0.150433	16.7023	13.9449	1184.93	1301.68	186.333	182.667
	Result against ref range	-1.96436	0.049	<0%	0.016	-3.06226	>100%	0.912	0.818	0.864775	0.479	0.622178	-0.346732	0.561281	0.683	-0.46076	0.74	0.740519	-0.0326221
	P-values from Wilcoxon test	0.021188	0.0287394	0.00469045	0.0101557	0.00346791	0.00497789	0.160846	0.123679	0.133537	0.914103	0.317199	0.427036	0.562466	0.38804	0.556268	0.172859	0.279713	0.882811
Genotype	Mouse Barcode	Sh3bp4:Hom																		Mahalanobis Distance^2	Outlier (0, 1)	p-value
Sh3bp4:Hom	M02322956	0.022	0.0172	0.07	0.066	0.084	0.088	6.97989	1.61155	0.6985	0.8644	0.0947	0.2511	18.2005	9.251	1248.88	1415.32	185	191	105.04	1	2.62013e-14
Sh3bp4:Hom	M02322968	0.0303	0.0265	0.07	0.066	0.088	0.094	2.21232	0.826253	0.6734	0.7425	0.0966	0.1326	17.2131	14.1635	1265.11	1202.62	181	183	6.98584	0	0.990245
Sh3bp4:Hom	M02322971	0.026	0.0248	0.06	0.07	0.076	0.092	2.08913	0.17263	0.642	0.7361	0.0837	0.12	17.6408	16.1608	1213.78	1187.74	182	184	27.5827	0	0.0686959
Sh3bp4:Hom	M02338354	0.0242	0.0247	0.07	0.078	0.082	0.1	1.14803	0.313246	0.5941	0.7624	0.0766	0.1232	18.3796	15.3589	1215.95	1184.84	160	179	32.4318	1	0.0195343
Sh3bp4:Hom	M02338355	0.0293	0.0261	0.066	0.072	0.086	0.098	1.84327	0.940364	0.6246	0.763	0.0969	0.1466	16.1297	13.4475	1244.16	1202.8	176	177	12.7613	0	0.805555
	Sample mean	0.02636	0.02386	0.0672	0.0704	0.0832	0.0944	2.85453	0.772809	64.652	77.368	0.0897	0.1547	17.5127	13.6763	1237.58	1238.66	176.8	182.8
	Result against ref range	-1.7	0.367	0.055	0.447	-1.74	0.358	0.975	0.713	0.29	0.388	-0.55	-0.23	1.51	0.646	0.87	0.496	-1.05	-0.01
	P-values from Wilcoxon test	0.00310587	0.390993	0.000813498	0.540346	0.00133199	0.303695	0.00281869	0.231601	0.493566	0.537278	0.240503	0.378719	0.0102232	0.378575	0.041445	0.420783	0.236472	0.945901

## Sheet: Figure 5
Figure 5: Early onset osteoarthritis in mice with deletion of genes differentially expressed in human osteoarthritis cartilage (Phenotyping data for Unk-/-, Josd1-/- and Gsdme-/- mice)	Tissue compartment:	Articular cartilage								Subchondral bone
	Parameter:	Cg.V		Median Cg.Th		Maximum Cg.Th		Cg. Damage Area		SC BV/TV		SC Tb.Th		SC Tb.N		SC TMD		SC BMC
	Unit:	(mm3)		(mm)		(mm)		(%)		(%)		(mm)		(1/mm)		(mg HA/cm3)		(median grey level)
	Technique:	ICEµCT		ICEµCT		ICEµCT		JSR		ICEµCT		ICEµCT		ICEµCT		ICEµCT		scXRM
	Reference range:	mean ± 2SD	2.5–97.5%	2.5–97.5%	2.5–97.5%	mean ± 2SD	2.5–97.5%	2.5–97.5%	2.5–97.5%	mean ± 2SD	2.5–97.5%	mean ± 2SD	mean ± 2SD	mean ± 2SD	2.5-97.5%	mean ± 2SD	2.5–97.5%	mean ± 2SD	mean ± 2SD
	Plateau:	LTP	MTP	LTP	MTP	LTP	MTP	LTP	MTP	LTP	MTP	LTP	MTP	LTP	MTP	LTP	MTP	LTP	MTP
REFERENCE RANGE	Mean	0.03243	0.025705	0.07882	0.07224	0.09626	0.09748	0.884946	0.559677	63.2049	78.4421	0.09637	0.163334	16.2304	13.0167	1203.12	1251.86	182.38	182.85
	Standard deviation	0.00357877	0.00336849	0.00607093	0.00683	0.00748685	0.00695509	0.677775	0.556137	5.00913	6.96531	0.0115669	0.0372064	0.840772	1.91377	39.4758	68.64	5.3386	5.61991
	Mean minus 2SD	0.0252725	0.018968	0.0666781	0.05858	0.0812863	0.0835698	-0.470604	-0.552598	53.1866	64.5115	0.0732362	0.0889212	14.5488	9.18912	1124.17	1114.58	171.703	171.61
	Mean plus 2SD	0.0395875	0.032442	0.0909619	0.0859	0.111234	0.11139	2.2405	1.67195	73.2232	92.3727	0.119504	0.237747	17.9119	16.8442	1282.07	1389.14	193.057	194.09
	4SD RANGE	0.0143151	0.013474	0.0242837	0.02732	0.0299474	0.0278204	2.7111	2.22455	20.0365	27.8612	0.0462676	0.148826	3.36309	7.65507	157.903	274.56	21.3544	22.4796
	Median	0.03265	0.02525	0.08	0.072	0.097	0.096	0.719681	0.368301	63.51	80.065	0.09605	0.16565	16.3037	13.0036	1208.3	1240.31	182	183
	2.5% Percentile	0.025	0.0204	0.066	0.06	0.0801	0.08505	0.09525	0.01	53.14	63.91	0.07305	0.094	14.47	9.705	1129	1136	173	171
	97.5% Percentile	0.04	0.03421	0.08895	0.09095	0.11	0.1149	2.836	2.206	73.06	87.94	0.12	0.2359	17.8	16.6	1276	1378	194	192
	95% Interval	0.015	0.01381	0.02295	0.03095	0.0299	0.02985	2.74075	2.196	19.92	24.03	0.04695	0.1419	3.33	6.895	147	242	21	21
	Distribution (Shapiro-Wilk test)	Gaussian	non-Gaussian	non-Gaussian	non-Gaussian	Gaussian	Non-Gaussian	non-Gaussian	non-Gaussian	Gaussian	non-Gaussian	Gaussian	Gaussian	Gaussian	non-Gaussian	Gaussian	non-Gaussian	Gaussian	Gaussian
Genotype	Mouse Barcode	Unk:Hom																		Mahalanobis Distance^2	Outlier (0, 1)	p-value
Unk:Hom	M02328235	0.0274	0.0207	0.076	0.058	0.088	0.078	1.81421	0.151	65.29	77.41	0.0986	0.154	16.4865	13.4501	1224.93	1213.96	178	177	16.7405	0	0.541009
Unk:Hom	M02328236	0.0233	0.0256	0.062	0.066	0.072	0.082	0.947782	0.0901758	67.1	78.95	0.099	0.1388	17.4783	14.4476	1251.06	1185.84	177	181	19.3015	0	0.373483
Unk:Hom	M02380802	0.0254	0.025	0.068	0.07	0.088	0.092	1.65057	0.512248	61.61	72.12	0.0854	0.1079	17.5439	16.5084	1219.4	1131.23	172	178	16.8356	0	0.534436
Unk:Hom	M02380803	0.0276	0.0213	0.07	0.07	0.092	0.086	1.51216	11.1698	65.66	66.75	0.087	0.1069	17.4043	16.1367	1236.27	1122.07	177	178	321.016	1	0
	Sample mean	0.025925	0.02315	0.069	0.066	0.085	0.0845	1.48118	2.98081	64.915	73.8075	0.0925	0.127	17.225	15.125	1232.75	1163.25	176	178.5
	Result against ref range	-1.81766	0.282	0.074	0.148	-1.50397	0.022	0.823	>100%	0.341397	0.256	-0.334576	-0.976552	1.18301	0.843	0.750582	0.064	-1.19507	-0.774034
	P-values from Wilcoxon test	0.00215314	0.134607	0.00983327	0.0832362	0.0196635	0.00295157	0.0324972	0.939368	0.467324	0.134673	0.488274	0.0572225	0.0195415	0.0367854	0.0975924	0.012656	0.0140492	0.0648844
Genotype	Mouse Barcode	Josd1:Hom																		Mahalanobis Distance^2	Outlier (0, 1)	p-value
Josd1:Hom	M02327924	0.0318	0.0252	0.07	0.064	0.094	0.09	0.231656	0.0757247	58.11	73.41	0.0842	0.1457	15.7834	13.4168	1209.51	1200.44	178	182	11.4617	0	0.873749
Josd1:Hom	M02327931	0.0291	0.0246	0.07	0.066	0.086	0.09	1.59077	0.10046	68.17	75.5	0.1069	0.1453	16.5835	13.7048	1281.71	1220.22	172	179	14.0973	0	0.722725
Josd1:Hom	M02340215	0.031	0.0233	0.07	0.062	0.086	0.086	3.25417	0.184334	68.18	83.1	0.1054	0.1725	16.3902	12.4552	1268.47	1220.58	186	187	8.61061	0	0.968092
Josd1:Hom	M02340216	0.0355	0.025	0.078	0.07	0.09	0.096	4.99904	0.624586	69.98	85.66	0.1072	0.197	16.8406	11.2905	1272.28	1187.65	185	189	18.9502	0	0.394893
Josd1:Hom	M02340224	0.0289	0.0204	0.07	0.06	0.082	0.088	3.1253	3.89009	65.54	90.15	0.0967	0.2579	17.1607	9.283	1134.77	1354.37	183	183	71.0367	1	3.01515e-08
Josd1:Hom	M02340226	0.0309	0.028	0.07	0.066	0.084	0.098	4.05384	0.775144	72.02	82.19	0.105	0.1716	16.7837	12.4695	1267.29	1166.79	188	184	18.5667	0	0.41895
	Sample mean	0.0312	0.0244167	0.0713333	0.0646667	0.087	0.0913333	2.8758	0.941723	67	81.6683	0.1009	0.181667	16.5903	12.1033	1239.01	1225.01	182	184
	Result against ref range	-0.343694	0.376	0.105	0.141	-1.23684	0.155	0.976	0.775	0.757637	0.607	0.391635	0.492729	0.428169	0.385	0.909074	0.431	-0.0711798	0.20463
	P-values from Wilcoxon test	0.338505	0.415868	0.00343717	0.00487375	0.00362144	0.0246499	0.0056311	0.91833	0.0538885	0.349008	0.318245	0.41204	0.166807	0.366749	0.0437236	0.301945	0.880218	0.696128
Genotype	Mouse Barcode	Gsdme:Hom																		Mahalanobis Distance^2	Outlier (0, 1)	p-value
Gsdme:Hom	M02323184	0.0331	0.0269	0.08	0.068	0.104	0.09	2.84508	0.695439	63.68	66.44	0.0892	0.1081	16.7308	15.8002	1207.61	1293.32	181	174	18.1685	0	0.444606
Gsdme:Hom	M02323186	0.0324	0.026	0.078	0.076	0.106	0.106	2.66015	0.832065	68.52	84.67	0.1032	0.1852	17.0824	11.9086	1280.53	1246.79	186	187	17.7425	0	0.472733
Gsdme:Hom	M02323187	0.0268	0.0279	0.066	0.076	0.084	0.098	4.58601	0.623626	63.51	75.49	0.0964	0.1494	15.6754	13.4559	1228.47	1249.06	179	190	18.8163	0	0.403218
Gsdme:Hom	M02386663	0.0338	0.0222	0.08	0.064	0.094	0.096	1.25842	0.120411	68.93	87.51	0.1057	0.1713	16.4884	12.0724	1203.71	1352.01	187	177	24.6731	0	0.13419
	Sample mean	0.031525	0.02575	0.076	0.071	0.097	0.0975	2.83742	0.567885	66.16	78.5275	0.0985	0.15325	16.5	13.325	1230.25	1285.25	183.25	182
	Result against ref range	-0.25288	0.539	0.277	0.45	0.09884	0.532	0.975	0.606	0.589943	0.435	0.184146	-0.271029	0.320709	0.588	0.687252	0.669	0.162964	-0.151248
	P-values from Wilcoxon test	0.672568	0.879064	0.454718	0.785838	0.760057	0.939041	0.00354798	0.594416	0.214094	0.845874	0.648102	0.654201	0.416647	0.773777	0.286884	0.275582	0.715679	0.872167

## Sheet: Figure 6
Figure 6: Age-related joint degeneration (Joint phenotyping results for 4 month and 12 month old mice)		Tissue compartment:	Articular cartilage								Subchondral bone										Histology & OARSI scoring
		Parameter:	Cg.V		Median Cg.Th		Maximum Cg.Th		Cg. Damage Area		SC BV/TV		SC Tb.Th		SC Tb.N		SC TMD		SC BMC
		Unit:	(mm3)		(mm)		(mm)		(%)		(%)		(mm)		(1/mm)		(mg HA/cm3)		(median grey level)		Sum scores				MAX scores
		Technique:	ICEµCT		ICEµCT		ICEµCT		JSR		ICEµCT		ICEµCT		ICEµCT		ICEµCT		scXRM		Scorer 1	Scorer 2	Scorer 3	Average	Scorer 1	Scorer 2	Scorer 3	Average
Sample name	Genotype	Age	LTP	MTP	LTP	MTP	LTP	MTP	LTP	MTP	LTP	MTP	LTP	MTP	LTP	MTP	LTP	MTP	LTP	MTP	LTP	LTP	LTP	LTP	LTP	LTP	LTP	LTP
24	WT/WT	16 weeks	0.0245	0.0236	0.064	0.08	0.076	0.098	0.712019	0.248184	0.7544	0.7863	0.1112	0.164	16.8071	12.9087	1297.22	1257.22	192	190	2	3.5	2	2.5	1	1	1	1
18	WT/WT	16 weeks	0.0293	0.025	0.086	0.08	0.106	0.11	0.0279409	0	0.6715	0.6892	0.1009	0.1161	18.0621	14.936	1262.64	1155.22	188	180	1	2	2	1.66667	1	2	2	1.33333
19	WT/WT	16 weeks	0.0266	0.0218	0.082	0.084	0.1	0.102	0.498679	0.203191	0.7102	0.6924	0.1048	0.1094	17.7252	16.3452	1289.18	1184.02	183	174	3	4	4	3.66667	1	2	1	1.66667
20	WT/WT	16 weeks	0.0272	0.0189	0.09	0.066	0.106	0.084	0.159071	0.0124673	0.6759	0.7749	0.1036	0.1281	16.7492	15.5124	1271.88	1301.77	186	180	1	3.5	2	2.16667	0.5	1	1	0.833333
21	WT/WT	16 weeks	0.0219	0.0251	0.068	0.084	0.086	0.104	1.27674	0.356585	0.7631	0.817	0.116	0.2038	17.0049	10.9459	1309.29	1220.03	190	183	0	6	0	2	0	2	0	1
43	WT/WT	16 weeks	0.0291	0.023	0.072	0.074	0.094	0.096	0	0	0.6565	0.659	0.0893	0.1075	18.2462	15.7774	1212.55	1161.83	178	176	5	2	5	4	2	0.5	1	0.833333
1158	WT/WT	52 weeks	0.026	0.0216	0.078	0.074	0.092	0.102	5.5131	3.3824	0.6355	0.7576	0.0866	0.1457	17.4917	13.6177	1317.45	1240.71	183	197	7.5	7.5	6	7	2	2	2	1.66667
1154	WT/WT	52 weeks	0.0265	0.0227	0.076	0.06	0.098	0.096	4.47919	0.220086	0.6543	0.6694	0.1019	0.1248	16.4585	13.792	1349.38	1226.84	173	185	6	6.5	5	5.83333	2	2	2	2
1155	WT/WT	52 weeks	0.0213	0.027	0.068	0.074	0.098	0.098	7.11909	2.99929	0.5374	0.7914	0.0822	0.1262	14.5195	14.2778	1245.61	1344.48	181	185	7	6.5	5	6.16667	3	3	2	2.66667
1156	WT/WT	52 weeks	0.0236	0.0265	0.06	0.074	0.088	0.1	2.60958	1.86771	0.6007	0.7127	0.0923	0.1486	15.4882	12.6605	1280.99	1244.34	186	191	8	7	7.5	7.5	2	2	2	2
1157	WT/WT	52 weeks	0.0219	0.0242	0.062	0.072	0.082	0.092	10.5249	1.62548	0.6612	0.7164	0.1029	0.1516	16.2505	12.8693	1316	1289.42	186	190	10	9	8	9	3	3	2	2.66667
5213	WT/WT	52 weeks	0.025	0.0263	0.074	0.074	0.096	0.106	2.41843	0.243229	0.6272	0.6166	0.0862	0.1046	16.8184	13.8097	1324.8	1173.32	181	182	2	0.5	0.5	1	0.5	0.5	0.5	1
	Mean	16 weeks	0.0264333	0.0229	0.077	0.078	0.0946667	0.099	0.445742	0.136738	0.705267	0.736467	0.1043	0.13815	17.4324	14.4043	1273.79	1213.35	186.167	180.5	2	3.5	2.5	2.66667	0.916667	1.41667	1	1.11111
		52 weeks	0.02405	0.0247167	0.0696667	0.0713333	0.0923333	0.099	5.44405	1.72303	0.619383	0.710683	0.0920167	0.133583	16.1711	13.5045	1305.71	1253.19	181.667	188.333	6.75	6.16667	5.33333	6.08333	2.08333	2.08333	1.75	2
	SD	16 weeks	0.00283666	0.00232207	0.0104881	0.0069282	0.0119108	0.00883176	0.493901	0.153627	0.0450863	0.0642233	0.00918477	0.0382919	0.661066	2.0669	34.4212	57.7591	5.07609	5.64801	1.78885	1.48324	1.76068	0.948683	0.66458	0.66458	0.632456	0.327731
		52 weeks	0.00214919	0.00223376	0.00752773	0.00560952	0.00637704	0.00485798	3.05761	1.33127	0.045517	0.0621435	0.00866889	0.0182681	1.04365	0.616835	36.7096	58.2313	4.80278	5.42832	2.67862	2.92689	2.67706	2.72998	0.917424	0.917424	0.612372	0.632456
		Test	2-tailed t-test	2-tailed Wilcoxon rank sum test	2-tailed Wilcoxon rank sum test	2-tailed Wilcoxon rank sum test	2-tailed t-test	2-tailed Wilcoxon rank sum test	2-tailed Wilcoxon rank sum test	2-tailed Wilcoxon rank sum test	2-tailed t-test	2-tailed Wilcoxon rank sum test	2-tailed t-test	2-tailed t-test	2-tailed t-test	2-tailed Wilcoxon rank sum test	2-tailed t-test	2-tailed Wilcoxon rank sum test	2-tailed t-test	2-tailed t-test				2-tailed Wilcoxon rank sum test				2-tailed Wilcoxon rank sum test
		P-value	0.134193	0.31	0.258	0.087	0.683908	0.848	0.0022	0.026	0.00823962	0.699	0.0385382	0.799467	0.0353898	0.3095	0.15152	0.2403	0.145886	0.0343293				0.065				0.024
		Significance (*P<0.05, **P<0.01)							**	*	*		*		*					*								*

## Sheet: Figure 7
Figure 7: Dio2Ala92 mice are protected from osteoarthritis (Joint phenotyping data for Dio2 polymorphism mice)	Tissue compartment:	Articular cartilage								Subchondral bone
	Parameter:	Cg.V		Median Cg.Th		Maximum Cg.Th		Cg. Damage Area		SC BV/TV		SC Tb.Th		SC Tb.N		SC TMD		SC BMC
	Unit:	(mm3)		(mm)		(mm)		(%)		(%)		(mm)		(1/mm)		(mg HA/cm3)		(median grey level)
	Technique:	ICEµCT		ICEµCT		ICEµCT		JSR		ICEµCT		ICEµCT		ICEµCT		ICEµCT		scXRM
Sample name	Genotype	LTP	MTP	LTP	MTP	LTP	MTP	LTP	MTP	LTP	MTP	LTP	MTP	LTP	MTP	LTP	MTP	LTP	MTP
TBT11	Dio2 Polymorphism T	0.0272	0.0201	0.068	0.052	0.086	0.082	1.33547	1.10519	63.46	69.45	0.0978	0.1208	15.8557	13.877	1260.04	1153.46	179	170
TBT12	Dio2 Polymorphism T	0.0236	0.0188	0.06	0.052	0.082	0.082	0.817434	0.551737	62.67	74.16	0.088	0.1272	16.7102	14.66	1234.82	1273.73	171	169
TBT13	Dio2 Polymorphism T	0.0231	0.0216	0.062	0.058	0.084	0.084	1.34981	2.39926	61.49	67.04	0.0904	0.1105	16.7104	15.3191	1221.58	1118.08	177	164
TBT14	Dio2 Polymorphism T	0.0276	0.0192	0.072	0.058	0.086	0.092	1.99571	2.06374	70.33	84.38	0.1084	0.1667	16.3872	12.8595	1266.84	1192.91	182	179
TBT16	Dio2 Polymorphism T	0.0266	0.0191	0.07	0.052	0.082	0.074	0.453439	10.9799	63.34	67.36	0.0868	0.1009	17.181	16.5488	1236.18	1186.75	171	165
TBT17	Dio2 Polymorphism T	0.023	0.0169	0.062	0.048	0.082	0.074	1.57271	5.69426	50.83	82.06	0.0725	0.1436	15.2311	14.6323	1093.32	1318.63	175	177
TBT18	Dio2 Polymorphism T	0.0245	0.021	0.068	0.06	0.082	0.078	2.94725	2.73293	54.46	73.42	0.0776	0.1256	15.9388	14.6092	1123.89	1304.21	159	171
TBT19	Dio2 Polymorphism T	0.0239	0.015	0.068	0.054	0.084	0.08	2.19693	2.28928	64.58	89.78	0.1029	0.2495	15.8506	9.4481	1185.38	1356.55	170	170
TBT20	Dio2 Polymorphism T	0.0255	0.0166	0.066	0.048	0.09	0.076	2.25401	1.61624	75.37	75.12	0.114	0.1342	17.1497	13.749	1279.63	1140.49	185	176
TBA11	Dio2 Polymorphism A	0.0286	0.0216	0.078	0.064	0.096	0.094	0.42372	0.12843	69.99	86.54	0.1122	0.1843	16.3103	11.9335	1201.35	1241.53	195	183
TBA12	Dio2 Polymorphism A	0.0247	0.0237	0.064	0.064	0.078	0.088	1.0114	0.359566	63.55	59.75	0.0837	0.0887	17.9471	15.5047	1188.02	1091.05	172	183
TBA13	Dio2 Polymorphism A	0.0246	0.0204	0.07	0.06	0.086	0.088	12.0311	3.61952	58.47	64.56	0.0793	0.0989	17.9991	15.3911	1195.36	1118.54	169	173
TBA14	Dio2 Polymorphism A	0.0283	0.0227	0.07	0.066	0.096	0.088	0.889016	0.691502	69.03	72.13	0.1031	0.1184	17.5621	15.5109	1245.52	1177.86	178	162
TBA15	Dio2 Polymorphism A	0.024	0.02	0.068	0.056	0.098	0.076	0.273767	0.0481417	58.99	76.87	0.098	0.1257	14.9258	14.9334	1174.77	1320.26	177	175
TBA16	Dio2 Polymorphism A	0.0243	0.021	0.064	0.064	0.082	0.086	0.0824669	0.808842	64.4	76.61	0.0952	0.1326	16.9413	15.1256	1184.84	1309.56	181	175
TBA17	Dio2 Polymorphism A	0.0237	0.0193	0.062	0.052	0.078	0.084	0.305168	1.76481	61.4	67.93	0.0827	0.1103	17.3531	15.2456	1209.88	1142.21	173	173
TBA18	Dio2 Polymorphism A	0.0268	0.0209	0.07	0.066	0.092	0.09	0.327348	0.696081	66.99	90.84	0.1009	0.2696	16.8877	8.9706	1180.76	1384.48	192	166
TBA19	Dio2 Polymorphism A	0.0231	0.0213	0.064	0.056	0.084	0.078	1.93267	1.99486	63.17	74.93	0.0976	0.1131	16.6067	16.6146	1249.97	1109.19	179	179
TBA20	Dio2 Polymorphism A	0.0239	0.0199	0.062	0.06	0.084	0.078	1.06518	0.0623382	65.39	77.09	0.0879	0.1206	18.2245	16.0618	1164.34	1156.09	178	178
Mean	Dio2 Polymorphism T	0.025	0.0187	0.0662222	0.0535556	0.0842222	0.0802222	1.65808	3.27028	62.9478	75.8633	0.0931556	0.142111	16.335	13.967	1211.3	1227.2	174.333	171.222
	Dio2 Polymorphism A	0.0252	0.02108	0.0672	0.0608	0.0874	0.085	1.83418	1.01741	64.138	74.725	0.09406	0.13622	17.0758	14.5292	1199.48	1205.08	179.4	174.7
SD	Dio2 Polymorphism T	0.00178326	0.00216275	0.00405518	0.00433333	0.00272845	0.005696	0.773441	3.23251	7.35675	7.94763	0.013814	0.0445092	0.661799	1.98531	64.8441	87.2222	7.72981	5.1908
	Dio2 Polymorphism A	0.00197034	0.00133483	0.00500666	0.00482586	0.00754542	0.00590668	3.62475	1.13591	3.87807	9.39007	0.0104302	0.0533797	0.984692	2.30998	28.5555	102.458	8.28922	6.75031
	Test	2-tailed t-test	2-tailed Wilcoxon rank sum test	2-tailed Wilcoxon rank sum test	2-tailed Wilcoxon rank sum test	2-tailed t-test	2-tailed Wilcoxon rank sum test	2-tailed Wilcoxon rank sum test	2-tailed Wilcoxon rank sum test	2-tailed t-test	2-tailed Wilcoxon rank sum test	2-tailed t-test	2-tailed t-test	2-tailed t-test	2-tailed Wilcoxon rank sum test	2-tailed t-test	2-tailed Wilcoxon rank sum test	2-tailed t-test	2-tailed t-test
	P-value	0.819116	0.019	0.701	0.006	0.238028	0.088	0.043	0.016	0.672017	>0.999	0.875285	0.796382	0.0702584	0.15	0.624157	0.604	0.185963	0.223079
	Significance (*P<0.05, **P<0.01)	ns	*	ns	**	ns	ns	*	*	ns	ns	ns	ns	ns	ns	ns	ns	ns	ns

## Sheet: Supplementary Figure 1
Supplementary Figure 1a): Reference range data for joint phenotype parameters			Tissue compartment:	Articular cartilage								Subchondral bone
			Parameter:	Cg.V		Median Cg.Th		Maximum Cg.Th		Cg. Damage Area		SC BV/TV		SC Tb.Th		SC Tb.N		SC TMD		SC BMC
			Unit:	(mm3)		(mm)		(mm)		(%)		(%)		(mm)		(1/mm)		(mg HA/cm3)		(median grey level)
			Technique:	ICEµCT		ICEµCT		ICEµCT		JSR		ICEµCT		ICEµCT		ICEµCT		ICEµCT		scXRM
			Ref. range	mean ± 2SD	2.5–97.5%	2.5–97.5%	2.5–97.5%	mean ± 2SD	2.5–97.5%	2.5–97.5%	2.5–97.5%	mean ± 2SD	2.5–97.5%	mean ± 2SD	mean ± 2SD	mean ± 2SD	2.5-97.5%	mean ± 2SD	2.5–97.5%	mean ± 2SD	mean ± 2SD
NUMBER		Mouse Barcode	Genotype	LTP	MTP	LTP	MTP	LTP	MTP	LTP	MTP	LTP	MTP	LTP	MTP	LTP	MTP	LTP	MTP	LTP	MTP
1		M02286957	[NE]WT	0.0357	0.0269	0.082	0.074	0.094	0.108	2.45829	1.58774	0.6554	0.8622	0.1032	0.2167	16.556	10.3902	1234.2	1220.79	187	192
2		M02287113	[NE]WT	0.0284	0.0205	0.078	0.068	0.086	0.09	1.04958	0.438494	0.6631	0.8649	0.1003	0.233	16.7139	9.8876	1201.23	1362.99	186	180
3		M02287250	[NE]WT	0.0358	0.0266	0.086	0.082	0.098	0.104	0.739503	0.109565	0.5826	0.7059	0.0864	0.1339	15.6142	13.3818	1201.23	1186.92	179	179
4		M02287252	[NE]WT	0.0301	0.0255	0.078	0.074	0.086	0.096	0.861824	0.0211703	0.6719	0.8042	0.1122	0.1714	15.2563	13.0017	1231.39	1294.43	188	182
5		M02287278	[NE]WT	0.0329	0.0233	0.08	0.066	0.092	0.096	0.640334	0.580556	0.6447	0.8281	0.107	0.1913	15.3415	11.5849	1191.09	1252.04	196	184
6		M02287310	[NE]WT	0.0401	0.0306	0.086	0.082	0.108	0.106	1.4687	0.0758133	0.6837	0.8079	0.1198	0.18	15.3902	12.2018	1285.92	1270.43	187	179
7		M02289441	[NE]WT	0.0279	0.0204	0.076	0.068	0.094	0.092	0.881733	2.29642	0.6519	0.8679	0.0938	0.1873	16.7826	11.8984	1211.37	1376.49	175	179
8		M02295224	[NE]WT	0.0273	0.0238	0.072	0.066	0.092	0.094	0.88883	0.926431	0.6325	0.7161	0.0917	0.1182	16.7717	16.1979	1184.2	1270.43	182	182
9		M02295226	[NE]WT	0.0306	0.0269	0.084	0.078	0.096	0.098	0.978893	1.49121	0.6104	0.6371	0.0873	0.0936	16.3944	16.4035	1208.57	1133.66	177	176
10		M02295227	[NE]WT	0.0326	0.0278	0.088	0.078	0.11	0.1	0.650017	1.28332	0.6407	0.7611	0.0997	0.1427	16.4276	14.0063	1220.16	1177.95	178	185
11		M02295228	[NE]WT	0.0307	0.0262	0.082	0.074	0.102	0.096	0.919523	0.889598	0.6154	0.8199	0.0961	0.1652	15.7861	13.2735	1173.88	1339.72	182	192
12		M02299990	[NE]WT	0.0329	0.0238	0.076	0.068	0.106	0.092	0.337095	0.154622	0.6176	0.7906	0.0947	0.1622	16.3257	13.0449	1150.42	1246.61	182	179
13		M02299993	[NE]WT	0.0327	0.0204	0.082	0.064	0.098	0.09	0.345963	0.64455	0.5924	0.8503	0.1024	0.2031	13.6984	10.7138	1195.25	1341.35	186	183
14		M02299995	[NE]WT	0.0212	0.0209	0.068	0.074	0.082	0.1	0.515966	0.239934	0.6255	0.6731	0.0854	0.1054	16.3871	15.6471	1225.69	1190.09	180	183
15		M02302177	[NE]WT	0.0417	0.0293	0.086	0.076	0.1	0.106	1.00277	1.51848	0.6292	0.8446	0.1017	0.203	15.4184	11.2281	1229.58	1237.82	182	190
16		M02302185	[NE]WT	0.0395	0.0274	0.086	0.074	0.108	0.1	0.389314	0.0885893	0.698	0.8727	0.1106	0.234	16.1024	9.8496	1243.26	1277.86	189	188
17		M02302186	[NE]WT	0.0392	0.0244	0.088	0.07	0.098	0.1	1.56857	1.10431	0.6348	0.8309	0.0989	0.1889	16.7199	11.5274	1189.64	1251.59	185	187
18		M02302193	[NE]WT	0.038	0.0247	0.084	0.064	0.102	0.096	0.487301	0.314356	0.6761	0.866	0.1054	0.2165	16.1015	10.2067	1227.95	1303.22	187	189
19		M02303124	[NE]WT	0.0261	0.025	0.066	0.076	0.086	0.098	0.184028	0.14741	0.6354	0.73	0.0895	0.1286	17.2118	14.3752	1213.64	1264.36	182	176
20		M02303126	[NE]WT	0.034	0.025	0.082	0.07	0.096	0.096	0.366039	1.28831	0.6971	0.8429	0.1066	0.2236	17.2126	9.8586	1226.59	1263.27	188	189
21		M02303128	[NE]WT	0.03	0.0219	0.082	0.07	0.104	0.096	0.668345	0.54116	0.6942	0.8576	0.1101	0.2017	16.1251	10.9571	1237.91	1250.59	183	181
22		M02303581	[NE]WT	0.0353	0.0281	0.08	0.078	0.096	0.102	1.58606	0.140715	0.6594	0.8426	0.1058	0.2119	16.4056	10.8685	1195.07	1344.97	186	187
23		M02303582	[NE]WT	0.0281	0.0249	0.076	0.078	0.088	0.104	0.560553	0.420503	0.6891	0.7924	0.1015	0.1562	17.7505	13.1882	1233.38	1212.19	186	186
24		M02303583	[NE]WT	0.0343	0.0249	0.084	0.072	0.1	0.094	3.07718	0.487265	0.6709	0.8399	0.1071	0.1774	16.0235	12.3713	1180.94	1332.38	190	183
25		M02311469	[NE]WT	0.0248	0.0225	0.072	0.074	0.082	0.096	1.11487	0.806549	0.6086	0.7078	0.0828	0.1164	17.7522	16.4608	1192.81	1165.82	179	173
26		M02311470	[NE]WT	0.029	0.0232	0.078	0.074	0.094	0.096	0.41537	1.2601	0.6557	0.6445	0.0872	0.0999	17.6808	16.6784	1206.85	1158.75	177	173
27		M02311619	[NE]WT	0.0364	0.0277	0.09	0.076	0.104	0.106	1.02617	1.39606	0.6603	0.7776	0.1013	0.178	16.5388	12.0519	1247.6	1219.25	187	188
28		M02311621	[NE]WT	0.0342	0.0225	0.084	0.068	0.108	0.094	0.138099	0.38567	0.6604	0.793	0.0968	0.1761	16.7185	12.0328	1222.33	1221.16	182	186
29		M02312125	[NE]WT	0.0355	0.0252	0.082	0.068	0.096	0.094	0.768195	1.17364	0.7387	0.8004	0.1218	0.1662	15.8712	12.954	1287.28	1221.61	185	182
30		M02312126	[NE]WT	0.0359	0.0276	0.082	0.066	0.1	0.096	0.384267	1.47357	0.6645	0.8252	0.1138	0.1928	15.2392	11.3802	1266.38	1166.34	184	190
31		M02312139	[NE]WT	0.0275	0.0207	0.072	0.064	0.098	0.086	0.434558	0.0539442	0.6782	0.7577	0.0994	0.1378	17.2947	14.8251	1238.18	1233.75	181	174
32		M02315513	[NE]WT	0.0341	0.0221	0.08	0.064	0.092	0.09	0.760242	0.110203	0.6419	0.7487	0.0947	0.1483	16.3008	13.4678	1212.01	1233.29	184	184
33		M02315514	[NE]WT	0.0344	0.0251	0.08	0.074	0.11	0.1	0.247334	0.233634	0.5775	0.7667	0.0909	0.1581	15.7466	13.1136	1146.07	1225.78	185	178
34		M02318531	[NE]WT	0.0332	0.0222	0.086	0.066	0.106	0.096	0.174493	0.0579544	0.641	0.8103	0.0963	0.1691	17.4546	12.4388	1221.52	1254.03	177	179
35		M02318532	[NE]WT	0.0321	0.0286	0.082	0.076	0.102	0.102	0.148709	0.62866	0.5926	0.7068	0.0922	0.1219	14.7868	16.0851	1162.74	1289.45	179	175
36		M02318534	[NE]WT	0.0345	0.0228	0.086	0.07	0.108	0.098	0.127237	0.179896	0.5678	0.7855	0.0824	0.1473	16.2621	14.4008	1142.72	1333.47	178	176
37		M02318535	[NE]WT	0.0309	0.0227	0.074	0.064	0.086	0.09	2.65606	0.0113882	0.6184	0.808	0.0903	0.164	17.012	13.1494	1153.95	1357.65	183	176
38		M02319155	[NE]WT	0.0329	0.0238	0.078	0.064	0.092	0.098	0.734566	1.25031	0.6496	0.8347	0.0933	0.1792	17.2698	11.88	1248.78	1242.8	179	184
39		M02319158	[NE]WT	0.0337	0.0252	0.088	0.074	0.102	0.098	0.580137	0.955486	0.5552	0.7248	0.084	0.131	15.0887	14.1898	1183.3	1160.29	173	182
40		M02320072	[NE]WT	0.0315	0.0248	0.082	0.076	0.098	0.094	0.103969	0.00602561	0.5559	0.7916	0.082	0.1538	15.8492	13.8407	1144.62	1335.82	179	182
41		M02320165	[NE]WT	0.0346	0.0325	0.086	0.086	0.1	0.11	0.442527	0.0291527	0.5649	0.7275	0.098	0.1379	14.132	14.6825	1167.9	1292.08	181	186
42		M02320166	[NE]WT	0.0284	0.0229	0.07	0.07	0.086	0.09	0.400278	0.0379087	0.6011	0.7728	0.0872	0.1463	16.8143	14.1692	1207.3	1321.6	180	171
43		M02325309	[NE]WT	0.036	0.0297	0.086	0.082	0.104	0.106	1.85408	0.39125	0.6258	0.8113	0.1005	0.1743	15.5821	12.6117	1217.71	1287.64	184	183
44		M02325311	[NE]WT	0.0381	0.0314	0.09	0.092	0.108	0.112	0.693754	0.0929984	0.6709	0.8278	0.1062	0.179	15.7817	12.2872	1192.99	1346.42	184	189
45		M02330859	[NE]WT	0.0307	0.027	0.082	0.072	0.096	0.1	0.188956	0.543557	0.5841	0.7578	0.0869	0.1346	15.859	14.7602	1197.97	1215.45	176	178
46		M02330870	[NE]WT	0.0332	0.0234	0.078	0.064	0.094	0.092	1.40187	0.404838	0.6948	0.8011	0.1126	0.1661	16.1497	12.6616	1207.57	1322.33	184	182
47		M02333893	[NE]WT	0.029	0.0226	0.07	0.066	0.09	0.092	3.03187	0.131708	0.7019	0.8423	0.1108	0.1943	16.4372	11.0553	1238.82	1195.89	184	189
48		M02333894	[NE]WT	0.0308	0.0253	0.074	0.07	0.102	0.098	1.07461	2.12249	0.5908	0.6635	0.0917	0.1118	15.6514	14.8907	1214.27	1170.53	173	168
49		M02333896	[NE]WT	0.0306	0.0215	0.074	0.06	0.1	0.086	1.69757	0.68702	0.6759	0.8477	0.1063	0.1836	16.5077	11.527	1258.86	1356.73	183	187
50		M02334479	[NE]WT	0.0254	0.0226	0.066	0.066	0.086	0.09	0.0782474	0.344631	0.5582	0.6411	0.0806	0.1027	15.2649	15.9113	1184.38	1165.36	173	171
51		M02334480	[NE]WT	0.0318	0.0267	0.078	0.078	0.098	0.096	1.2469	1.26564	0.6338	0.7563	0.0881	0.1438	17.8241	13.9236	1208.02	1216.63	181	181
52		M02337795	[NE]WT	0.0317	0.0288	0.076	0.08	0.092	0.1	2.31576	0.212761	0.6342	0.776	0.0881	0.1461	16.9375	14.4707	1178.22	1309.19	181	180
53		M02337796	[NE]WT	0.0357	0.0279	0.088	0.078	0.102	0.104	1.58015	0.62325	0.5754	0.7459	0.0866	0.1402	16.3738	14.2477	1136.29	1217.53	180	184
54		M02337797	[NE]WT	0.0277	0.0269	0.066	0.068	0.078	0.094	0.333337	0.2701	0.603	0.7727	0.0962	0.1531	16.1369	13.5533	1199.24	1182.39	178	183
55		M02337798	[NE]WT	0.0334	0.0263	0.076	0.074	0.09	0.098	1.55471	0.93531	0.6157	0.8625	0.0917	0.2124	16.9644	11.1088	1158.3	1342.34	183	186
56		M02339246	[NE]WT	0.0306	0.025	0.076	0.078	0.102	0.104	1.05064	0.22049	0.5552	0.763	0.0779	0.1404	15.7973	14.7149	1132.78	1320.26	175	178
57		M02339247	[NE]WT	0.0353	0.0285	0.078	0.076	0.112	0.106	0.429057	0.769922	0.5614	0.6824	0.0846	0.1233	16.3066	14.9867	1167.15	1185.48	177	183
58		M02339248	[NE]WT	0.0325	0.026	0.08	0.072	0.094	0.094	0.890652	0.112132	0.6781	0.8227	0.0983	0.1895	17.2624	11.5268	1239.81	1272.82	182	174
59		M02340376	[NE]WT	0.0292	0.0234	0.072	0.076	0.086	0.096	1.90361	0.172888	0.6077	0.8006	0.0984	0.1778	14.9943	12.1045	1245.43	1231.19	180	183
60		M02340377	[NE]WT	0.0368	0.0303	0.08	0.08	0.094	0.096	2.10491	0.679195	0.6405	0.8155	0.0944	0.1829	16.4216	11.6937	1225.48	1290.51	177	188
61		M02340378	[NE]WT	0.029	0.0254	0.076	0.076	0.098	0.104	0.46847	0.279002	0.564	0.7357	0.08	0.1208	15.1639	15.8462	1160.8	1293.69	175	184
62		M02340379	[NE]WT	0.0361	0.0261	0.082	0.072	0.102	0.092	1.37189	0	0.679	0.861	0.1103	0.2051	15.3387	10.7719	1189.19	1381.49	181	181
63		M02341338	[NE]WT	0.0314	0.0216	0.072	0.068	0.088	0.094	0.56735	0.0157355	0.6161	0.7506	0.0943	0.1452	16.7287	13.1541	1233.19	1192.91	187	175
64		M02341339	[NE]WT	0.0307	0.0212	0.076	0.058	0.09	0.084	0.599725	0.0714814	0.6416	0.8144	0.0958	0.1512	17.1166	13.5325	1234.91	1281.26	183	181
65		M02342846	[NE]WT	0.0301	0.0272	0.068	0.068	0.09	0.088	0.170361	0.0104308	0.615	0.7384	0.0947	0.138	16.5595	13.9422	1218.76	1200.99	179	189
66		M02342848	[NE]WT	0.0274	0.0215	0.074	0.07	0.088	0.1	0.816963	0.0234208	0.5488	0.6443	0.0738	0.0937	15.9346	16.16	1137.4	1258.22	176	176
67		M02342849	[NE]WT	0.0285	0.0221	0.07	0.07	0.094	0.088	0.390804	0.0699028	0.4995	0.6889	0.0704	0.1063	15.2166	16.7983	1095.31	1280.26	174	176
68		M02342855	[NE]WT	0.0258	0.0237	0.066	0.072	0.082	0.092	0.525735	0.0101451	0.5984	0.7013	0.0781	0.1171	17.5978	15.9675	1179.31	1160.8	181	180
69		M02342857	[NE]WT	0.0315	0.0227	0.08	0.068	0.092	0.092	0.174419	0.126347	0.5677	0.8517	0.0834	0.176	15.2727	12.5005	1125.16	1365.53	179	182
70		M02344733	[NE]WT	0.0351	0.0317	0.088	0.074	0.102	0.102	1.4011	0.612755	0.5609	0.6687	0.0847	0.1161	15.3949	14.8863	1198.63	1137.22	179	187
71		M02344734	[NE]WT	0.0332	0.03	0.08	0.08	0.1	0.102	0.649601	0.219231	0.6016	0.8144	0.088	0.1727	15.6834	12.8924	1167.43	1363.62	182	189
72		M02344814	[NE]WT	0.0292	0.0202	0.074	0.064	0.098	0.088	0.161056	1.46739	0.5122	0.7029	0.0717	0.1129	15.8561	16.1853	1134.68	1305.21	170	173
73		M02344815	[NE]WT	0.0345	0.0229	0.082	0.066	0.094	0.092	0.203836	0.0921898	0.5562	0.6643	0.074	0.1031	16.153	16.4342	1135.13	1289.7	174	180
74		M02344818	[NE]WT	0.0282	0.0249	0.066	0.06	0.078	0.086	0.602483	0.158273	0.5653	0.5834	0.0799	0.0863	16.391	15.5625	1186.47	1091.41	175	172
75		M02344819	[NE]WT	0.0301	0.0227	0.076	0.062	0.094	0.082	0.346862	1.35033	0.6401	0.6455	0.0928	0.099	16.8121	16.4324	1257.4	1232.1	179	176
76		M02344820	[NE]WT	0.0299	0.0229	0.072	0.062	0.086	0.092	0.627991	0.913419	0.6354	0.8077	0.099	0.1685	15.592	12.4409	1259.85	1201.08	174	183
77		M02345220	[NE]WT	0.0316	0.0266	0.074	0.07	0.086	0.1	1.20531	0.0514103	0.7074	0.8359	0.1113	0.179	16.7082	11.9593	1266.48	1187.74	183	184
78		M02345221	[NE]WT	0.033	0.0222	0.074	0.066	0.088	0.096	0.0922278	0.145087	0.6991	0.8553	0.1052	0.1836	16.6117	11.7426	1257.77	1165.25	182	190
79		M02345222	[NE]WT	0.0335	0.0229	0.086	0.07	0.1	0.092	0.129644	0.169543	0.5796	0.8568	0.0871	0.1911	15.0776	12.0069	1143.48	1394.82	176	184
80		M02350231	[NE]WT	0.0365	0.0287	0.086	0.078	0.102	0.106	1.10958	0.255948	0.6119	0.8805	0.0965	0.2278	15.456	10.162	1157.08	1373.23	185	190
81		M02350233	[NE]WT	0.0316	0.0291	0.078	0.076	0.1	0.102	0.552824	0.108088	0.6012	0.6708	0.0867	0.1229	17.5372	14.6224	1210.96	1202.53	181	182
82		M02350234	[NE]WT	0.0359	0.0284	0.086	0.08	0.102	0.102	0.766337	0.0903446	0.6365	0.8285	0.0986	0.1791	15.7241	12.041	1220.31	1236.54	183	187
83		M02350236	[NE]WT	0.039	0.0282	0.084	0.072	0.104	0.102	0.890662	0.751404	0.6908	0.8397	0.1091	0.1864	16.3891	11.4865	1236.54	1196.9	191	194
84		M02350237	[NE]WT	0.033	0.029	0.08	0.076	0.094	0.106	0.276675	0.185339	0.6135	0.7671	0.0878	0.1383	16.5724	14.17	1223.57	1191.19	182	181
85		M02351498	[NE]WT	0.035	0.0307	0.082	0.076	0.1	0.102	0.207337	0.350932	0.6861	0.8775	0.1065	0.198	16.3165	11.051	1211.69	1367.88	182	191
86		M02355075	[NE]WT	0.0314	0.0298	0.076	0.08	0.096	0.102	0.72051	0.795834	0.7098	0.8587	0.1065	0.2041	16.7136	10.7633	1243.62	1190.1	190	191
87		M02364046	[NE]WT	0.0308	0.0268	0.076	0.074	0.096	0.094	1.33185	0.56275	0.6189	0.8532	0.0927	0.1853	16.4551	11.7209	1133.86	1352.01	186	191
88		M02364047	[NE]WT	0.0297	0.0262	0.072	0.07	0.088	0.092	1.61097	0.153813	0.6182	0.7698	0.096	0.1453	16.2159	13.6452	1211.14	1175.59	182	187
89		M02364713	[NE]WT	0.0366	0.0271	0.086	0.072	0.102	0.094	0.475294	0.996905	0.7228	0.8186	0.117	0.1806	16.7806	11.9544	1252.48	1204.54	185	189
90		M02364715	[NE]WT	0.0366	0.0282	0.084	0.066	0.104	0.098	0.518865	0.717196	0.7454	0.8664	0.1197	0.2383	15.7957	9.6203	1249.74	1199.24	194	189
91		M02374611	[NE]WT	0.0338	0.0231	0.078	0.06	0.096	0.088	0.292339	0.0996386	0.6692	0.8773	0.1114	0.2315	15.599	10.0795	1233.21	1250.66	190	186
92		M02374613	[NE]WT	0.0324	0.0268	0.078	0.07	0.098	0.096	2.53328	0.417121	0.6958	0.8335	0.1116	0.1975	16.1057	11.2572	1246.91	1223.71	194	190
93		M02374615	[NE]WT	0.0323	0.0249	0.08	0.072	0.104	0.102	0.718851	1.34921	0.6916	0.8451	0.1068	0.1959	16.2233	11.0327	1232.21	1173.67	190	187
94		M02376923	[NE]WT	0.0328	0.0253	0.076	0.072	0.098	0.096	1.34592	0.26474	0.6511	0.8823	0.1171	0.2377	14.9409	9.4691	1180.52	1330.02	192	187
95		M02376932	[NE]WT	0.0354	0.0271	0.084	0.074	0.096	0.1	1.14179	0.639777	0.6249	0.8007	0.1013	0.1645	16.0301	13.0969	1190.38	1194.67	193	183
96		M02380072	[NE]WT	0.0331	0.0376	0.074	0.096	0.094	0.118	0.849131	1.0885	0.6727	0.7818	0.1084	0.1596	16.7071	13.0756	1219.24	1197.69	193	184
97		M02382493	[NE]WT	0.0353	0.0306	0.086	0.078	0.102	0.104	1.21458	0.256943	0.653	0.7194	0.0951	0.1395	17.5554	13.654	1197.41	1220.98	187	179
98		M02382494	[NE]WT	0.0312	0.0361	0.074	0.09	0.104	0.126	1.55431	0.475644	0.636	0.7257	0.0866	0.1434	18.7951	13.8652	1162.07	1193.12	188	182
99		M02406881	[NE]WT	0.0344	0.0299	0.08	0.08	0.098	0.104	0.821114	1.22227	0.6809	0.7815	0.1097	0.1637	16.5522	13.0055	1216.68	1195.86	189	190
100		M02487371	[NE]WT	0.0302	0.0238	0.072	0.066	0.084	0.096	2.34239	2.57831	0.575	0.8601	0.0859	0.2025	14.7797	10.7764	1152.82	1269.11	181	186
			Tissue compartment:	Articular cartilage								Subchondral bone
			Parameter:	Cg.V		Median Cg.Th		Maximum Cg.Th		Cg. Damage Area		SC BV/TV		SC Tb.Th		SC Tb.N		SC TMD		SC BMC
			Unit:	(mm3)		(mm)		(mm)		(%)		(%)		(mm)		(1/mm)		(mg HA/cm3)		(median grey level)
			Technique:	ICEµCT		ICEµCT		ICEµCT		JSR		ICEµCT		ICEµCT		ICEµCT		ICEµCT		scXRM
			Ref. range	mean ± 2SD	2.5–97.5%	2.5–97.5%	2.5–97.5%	mean ± 2SD	2.5–97.5%	2.5–97.5%	2.5–97.5%	mean ± 2SD	2.5–97.5%	mean ± 2SD	mean ± 2SD	mean ± 2SD	2.5-97.5%	mean ± 2SD	2.5–97.5%	mean ± 2SD	mean ± 2SD
			Plateau	LTP	MTP	LTP	MTP	LTP	MTP	LTP	MTP	LTP	MTP	LTP	MTP	LTP	MTP	LTP	MTP	LTP	MTP
			Distribution (Shapiro-Wilk test)	Gaussian	Non-Gaussian	Non-Gaussian	Non-Gaussian	Gaussian	Non-Gaussian	Non-Gaussian	Non-Gaussian	Gaussian	Non-Gaussian	Gaussian	Gaussian	Gaussian	Non-Gaussian	Gaussian	Non-Gaussian	Gaussian	Gaussian
			Measure of centre	Mean	Median	Median	Median	Mean	Median	Median	Median	Mean	Median	Mean	Mean	Mean	Median	Mean	Median	Mean	Mean
			Grey box upper	Mean plus 2SD	97.5% Percentile	97.5% Percentile	97.5% Percentile	Mean plus 2SD	97.5% Percentile	97.5% Percentile	97.5% Percentile	Mean plus 2SD	97.5% Percentile	Mean plus 2SD	Mean plus 2SD	97.5% Percentile	97.5% Percentile	Mean plus 2SD	97.5% Percentile	Mean plus 2SD	Mean plus 2SD
			Grey box lower	Mean minus 2SD	2.5% Percentile	2.5% Percentile	2.5% Percentile	Mean minus 2SD	2.5% Percentile	2.5% Percentile	2.5% Percentile	Mean minus 2SD	2.5% Percentile	Mean minus 2SD	Mean minus 2SD	2.5% Percentile	2.5% Percentile	Mean minus 2SD	2.5% Percentile	Mean minus 2SD	Mean minus 2SD
		Reference range (grey box)	Measure of centre	0.03243	0.02525	0.08	0.072	0.09626	0.096	0.719681	0.368301	63.2049	80.065	0.09637	0.163334	16.2304	13.0036	1203.12	1240.31	182.38	182.85
			Grey box upper	0.0252725	0.0204	0.066	0.06	0.0812863	0.08505	0.09525	0.01	53.1866	63.91	0.0732362	0.0889212	14.5488	9.705	1124.17	1136	171.703	171.61
			Grey box lower	0.0395875	0.03421	0.08895	0.09095	0.111234	0.1149	2.836	2.206	73.2232	87.94	0.119504	0.237747	17.9119	16.6	1282.07	1378	193.057	194.09
			CV (%)	11.0354	13.1044	7.70227	9.45459	7.77774	7.13489	76.5894	99.3676	7.92522	8.87955	12.0026	22.7793	5.18025	14.7024	3.28112	5.48303	2.92718	3.07351
Supplementary Figure 1b) Repeatibility analysis of wild-type mice			Tissue compartment:	Articular cartilage								Subchondral bone
			Parameter:	Cg.V		Median Cg.Th		Maximum Cg.Th		Cg. Damage Area		SC BV/TV		SC Tb.Th		SC Tb.N		SC TMD		SC BMC
			Unit:	(mm3)		(mm)		(mm)		(%)		(%)		(mm)		(1/mm)		(mg HA/cm3)		(median grey level)
			Technique:	ICEµCT		ICEµCT		ICEµCT		JSR		ICEµCT		ICEµCT		ICEµCT		ICEµCT		scXRM
Mouse Barcode	Sample ID	Scan ID	Measurement ID	LTP	MTP	LTP	MTP	LTP	MTP	LTP	MTP	LTP	MTP	LTP	MTP	LTP	MTP	LTP	MTP	LTP	MTP
M02289441	Batch 8-1	6802	18786	0.0316	0.022	0.076	0.066	0.094	0.092	0.23	1.57	64.37	84.75	0.0948	0.1795	17.1555	12.2026	1204.76	1360.55	177	179
M02289441	Batch 8-6	6807	18789	0.0315	0.0221	0.076	0.066	0.094	0.092	0.31	1.23	63.85	86.48	0.0951	0.179	17.2426	12.0842	1207.66	1359.28	175	178
M02289441	Batch 8-22	6823	18790	0.031	0.0211	0.076	0.068	0.094	0.09	0.67	1.49	64.63	85.93	0.0944	0.1865	17.3832	11.8682	1205.31	1369.88	176	178
M02289441	Batch 8-25	6826	18791	0.0303	0.0214	0.076	0.068	0.094	0.092	0.51	1.16	64.34	84.8	0.0942	0.1763	17.2718	12.3745	1202.41	1356.74	177	179
M02289441	Batch 8-29	2877		0.0312	0.0224	0.076	0.066	0.094	0.09	0.53	1.62	61.76	84.97	0.0956	0.1797	16.8744	12.2098	1207.93	1361.82	177	179
M02311471	Batch 8-3	6804	18792	0.0338	0.0233	0.082	0.068	0.102	0.09	0.99	0.48	63.32	87.95	0.0981	0.2059	16.6513	11.1375	1165.73	1388.63	175	172
M02311471	Batch 8-7	6808	18793	0.0334	0.0241	0.082	0.066	0.102	0.09	1.19	0.57	61.53	86.59	0.0973	0.1946	16.6085	11.6077	1164.28	1378.94	175	172
M02311471	Batch 8-18	6819	18794	0.0339	0.0243	0.082	0.066	0.102	0.092	1.02	0.55	62.41	81.38	0.0975	0.1892	16.0394	12.28	1162.28	1358.01	175	172
M02311471	Batch 8-27	6828	18795	0.0348	0.0239	0.084	0.066	0.102	0.09	1.75	0.48	61.93	83.72	0.099	0.1955	16.4995	11.7998	1169.35	1378.75	176	172
M02311471	Batch 8-30	2896		0.0343	0.0233	0.082	0.068	0.102	0.092	1.56	0.52	66.03	84.9	0.0976	0.204	16.7534	11.3417	1163.64	1386.27	173	171
M02312139	Batch 8-4	6805	18796	0.0272	0.0203	0.072	0.056	0.098	0.086	0.32	0.01	67.57	81.66	0.102	0.1527	17.6326	13.4292	1234.65	1250.59	180	173
M02312139	Batch 8-15	6816	18798	0.0276	0.0205	0.072	0.056	0.098	0.086	0.27	0	68.19	79.9	0.1029	0.1463	17.6519	14.0702	1236.37	1242.17	181	174
M02312139	Batch 8-14	6815	19910	0.0266	0.0202	0.072	0.058	0.098	0.086	0.39	0.01	68.17	77.68	0.1022	0.1497	17.5581	13.8148	1235.74	1245.79	181	174
M02312139	Batch 8-21	6822	18799	0.027	0.0198	0.072	0.054	0.098	0.086	0.38	0.01	67.58	78.84	0.1034	0.1516	17.6038	13.6839	1237.82	1248.78	181	174
M02312139	Batch 8-31	2910		0.0273	0.0202	0.072	0.054	0.098	0.088	0.72	0.01	67.82	77.53	0.1039	0.1478	17.6707	13.8872	1237.82	1244.62	177.5	174
M02325311	Batch 8-10	6811	18800	0.0379	0.0343	0.088	0.09	0.108	0.112	0.64	0.06	66.61	86.64	0.1051	0.1781	16.1715	12.4755	1188.73	1340.62	185	189
M02325311	Batch 8-12	6813	18801	0.0372	0.0335	0.088	0.09	0.108	0.112	0.65	0.2	65.94	86.61	0.1042	0.1806	16.676	12.2443	1184.56	1345.97	184	189
M02325311	Batch 8-19	6820	18802	0.0375	0.0338	0.088	0.09	0.108	0.112	1.18	0.29	67.42	85.1	0.1038	0.1802	16.7064	12.2273	1184.84	1344.06	185	189
M02325311	Batch 8-26	6827	18803	0.0377	0.0329	0.088	0.09	0.108	0.11	1.21	0.25	66.21	84.91	0.1041	0.1816	16.5561	12.2552	1187.37	1345.15	185	190
M02325311	Batch 8-32	2915		0.038	0.0332	0.088	0.09	0.108	0.11	1.2	0.23	65.26	85.64	0.1046	0.1823	16.369	12.2063	1187.28	1345.69	186.5	189
M02319156	Batch 8-2	6803	18804	0.0372	0.0256	0.084	0.066	0.106	0.094	0.78	1.05	65.17	86.3	0.1034	0.196	16.5478	10.9404	1219.25	1200.42	187	192
M02319156	Batch 8-5	6806	18805	0.0372	0.0241	0.084	0.062	0.108	0.094	0.88	0.57	64.71	84.27	0.1014	0.1955	16.7068	11.0644	1217.08	1201.77	187	192
M02319156	Batch 8-8	6809	18806	0.0371	0.0258	0.084	0.066	0.108	0.094	0.97	1.48	64.97	83.03	0.1039	0.1927	16.533	11.2558	1219.8	1202.95	186	192
M02319156	Batch 8-17	6818	18807	0.0376	0.0256	0.084	0.066	0.106	0.094	0.94	0.84	64.17	83.79	0.1034	0.1965	16.6242	10.9719	1218.8	1199.6	186	192
M02319156	Batch 8-33	2916		0.0378	0.0262	0.084	0.068	0.106	0.094	0.91	1.27	64.1	84.38	0.1037	0.1951	16.4959	11.0176	1219.16	1199.87	190	193
M02320072	Batch 8-9	6810	18808	0.0309	0.0266	0.074	0.074	0.098	0.094	0.01	0.02	56.17	81.99	0.0823	0.1505	16.2069	13.7457	1131.58	1337.27	179	182
M02320072	Batch 8-11	6812	18809	0.0313	0.0268	0.076	0.074	0.098	0.094	0.01	0.02	55.71	81.56	0.082	0.1501	16.2008	13.9355	1133.48	1338.45	180	182
M02320072	Batch 8-13	6814	18810	0.0314	0.0265	0.076	0.076	0.098	0.094	0.04	0.04	56.05	82.34	0.0824	0.1506	16.1347	13.776	1134.21	1340.35	179	182
M02320072	Batch 8-28	6829	18811	0.031	0.0263	0.076	0.074	0.098	0.094	0.09	0.1	54.89	79.8	0.0821	0.1507	16.2535	14.0065	1133.48	1337.09	180	183
M02320072	Batch 8-34	2921		0.03	0.0269	0.074	0.074	0.098	0.094	0.13	0.02	53.96	79.67	0.0823	0.1476	15.4689	14.208	1133.12	1324.59	180.5	182
M02337797	Batch 8-16	6817	18812	0.0291	0.0281	0.066	0.068	0.078	0.094	0.27	0.25	62.06	78.13	0.0952	0.1518	16.883	13.5658	1195.8	1180.67	181	186
M02337797	Batch 8-20	6821	18813	0.0289	0.0274	0.066	0.068	0.078	0.094	0.41	0.46	62.08	78.14	0.095	0.1523	17.2161	13.5752	1194.53	1182.84	180	186
M02337797	Batch 8-23	6824	18814	0.0292	0.0275	0.066	0.066	0.078	0.094	0.4	0.44	62.93	77.7	0.0948	0.1539	17.2155	13.4308	1193.44	1182.75	180	185
M02337797	Batch 8-24	6825	18815	0.0295	0.0282	0.066	0.066	0.078	0.094	0.43	0.35	62.47	76.95	0.0954	0.1541	16.9508	13.4788	1195.52	1179.4	181	186
M02337797	Batch 8-35	2938		0.029	0.0284	0.066	0.066	0.078	0.094	0.39	0.11	62.6	76.39	0.0954	0.1526	17.0287	13.6059	1195.61	1179.49	180.5	183
			Mean	Articular cartilage								Subchondral bone
				Cg.V		Median Cg.Th		Maximum Cg.Th		Cg. Damage Area		SC BV/TV		SC Tb.Th		SC Tb.N		SC TMD		SC BMC
				(mm3)		(mm)		(mm)		(%)		(%)		(mm)		(1/mm)		(mg HA/cm3)		(median grey level)
				ICEµCT		ICEµCT		ICEµCT		JSR		ICEµCT		ICEµCT		ICEµCT		ICEµCT		scXRM
			Mouse Barcode	LTP	MTP	LTP	MTP	LTP	MTP	LTP	MTP	LTP	MTP	LTP	MTP	LTP	MTP	LTP	MTP	LTP	MTP
			M02289441	0.03112	0.0218	0.076	0.0668	0.094	0.0912	0.45	1.414	63.79	85.386	0.09482	0.1802	17.1855	12.1479	1205.61	1361.65	176.4	178.6
			M02311471	0.03404	0.02378	0.0824	0.0668	0.102	0.0908	1.302	0.52	63.044	84.908	0.0979	0.19784	16.5104	11.6333	1165.06	1378.12	174.8	171.8
			M02312139	0.02714	0.0202	0.072	0.0556	0.098	0.0864	0.416	0.008	67.866	79.122	0.10288	0.14962	17.6234	13.7771	1236.48	1246.39	180.1	173.8
			M02325311	0.03766	0.03354	0.088	0.09	0.108	0.1112	0.976	0.206	66.288	85.78	0.10436	0.18056	16.4958	12.2817	1186.56	1344.3	185.1	189.2
			M02319156	0.03738	0.02546	0.084	0.0656	0.1068	0.094	0.896	1.042	64.624	84.354	0.10316	0.19516	16.5815	11.05	1218.82	1200.92	187.2	192.2
			M02320072	0.03092	0.02662	0.0752	0.0744	0.098	0.094	0.056	0.04	55.356	81.072	0.08222	0.1499	16.053	13.9343	1133.17	1335.55	179.7	182.2
			M02337797	0.02914	0.02792	0.066	0.0668	0.078	0.094	0.38	0.322	62.428	77.462	0.09516	0.15294	17.0588	13.5313	1194.98	1181.03	180.5	185.2
			Standard error of the mean	Articular cartilage								Subchondral bone
				Cg.V		Median Cg.Th		Maximum Cg.Th		Cg. Damage Area		SC BV/TV		SC Tb.Th		SC Tb.N		SC TMD		SC BMC
				(mm3)		(mm)		(mm)		(%)		(%)		(mm)		(1/mm)		(mg HA/cm3)		(median grey level)
			Standard error of the mean	ICEµCT		ICEµCT		ICEµCT		JSR		ICEµCT		ICEµCT		ICEµCT		ICEµCT		scXRM
			Mouse Barcode	LTP	MTP	LTP	MTP	LTP	MTP	LTP	MTP	LTP	MTP	LTP	MTP	LTP	MTP	LTP	MTP	LTP	MTP
			M02289441	0.000231084	0.000238747	0	0.000489898	0	0.000489898	0.0794984	0.0924446	0.522924	0.347399	0.0002498	0.00168938	0.085871	0.0838036	1.01653	2.22051	0.4	0.244949
			M02311471	0.000237908	0.000205913	0.0004	0.000489898	6.93889e-18	0.000489898	0.151109	0.0181659	0.803975	1.13888	0.000304959	0.00311072	0.124596	0.197161	1.20758	5.39539	0.489898	0.2
			M02312139	0.000166132	0.000114018	0	0.000748331	0	0.0004	0.0790316	0.002	0.135816	0.766162	0.000356931	0.00117788	0.0197262	0.107045	0.612551	1.49503	0.678233	0.2
			M02325311	0.000143527	0.000242074	0	0	6.93889e-18	0.000489898	0.135226	0.0393192	0.358405	0.365199	0.000224944	0.000717356	0.100426	0.0491447	0.801455	0.975319	0.4	0.2
			M02319156	0.000135647	0.000357211	0	0.000979796	0.000489898	0	0.0326497	0.159292	0.212829	0.541559	0.000450111	0.000658483	0.0376422	0.0555529	0.46309	0.630504	0.734847	0.2
			M02320072	0.00024779	0.000106771	0.000489898	0.0004	0	0	0.0235797	0.0154919	0.414459	0.560012	7.34847e-05	0.000583952	0.147238	0.0838912	0.435883	2.80076	0.3	0.2
			M02337797	0.000102956	0.000198494	0	0.000489898	0	0	0.0282843	0.0647611	0.164299	0.34452	0.000116619	0.000452327	0.0681079	0.032817	0.443702	0.755087	0.223607	0.583095
Supplementary Figure 1c) Repeatibility analysis of mutant mice			Tissue compartment:	Articular cartilage								Subchondral bone
			Parameter:	Cg.V		Median Cg.Th		Maximum Cg.Th		Cg. Damage Area		SC BV/TV		SC Tb.Th		SC Tb.N		SC TMD		SC BMC
			Unit:	(mm3)		(mm)		(mm)		(%)		(%)		(mm)		(1/mm)		(mg HA/cm3)		(median grey level)
			Technique:	ICEµCT		ICEµCT		ICEµCT		JSR		ICEµCT		ICEµCT		ICEµCT		ICEµCT		scXRM
Genotype	Blind ID	Scan ID	Measurement ID	LTP	MTP	LTP	MTP	LTP	MTP	LTP	MTP	LTP	MTP	LTP	MTP	LTP	MTP	LTP	MTP	LTP	MTP
Bhlhe40-/-	REPRO 28	6203	17509	0.0269	0.017	0.068	0.058	0.08	0.08	2.73962	1.7015	0.6624	0.8089	0.1081	0.1669	15.5992	12.9413	1177.78	1333.31	183	184
Bhlhe40-/-	REPRO 10	6203	17509	0.0268	0.0174	0.068	0.058	0.08	0.08	2.43295	1.54935	0.6622	0.7943	0.1086	0.1599	15.5255	13.3719	1177.05	1323.72	183	184
Bhlhe40-/-	REPRO 6	6203	17509	0.0271	0.0178	0.068	0.056	0.08	0.08	1.60164	1.99921	0.6678	0.7877	0.1072	0.1524	15.5776	13.687	1174.49	1311.75	183	185
Bhlhe40-/-	REPRO 8	6203	17509	0.027	0.0174	0.068	0.058	0.08	0.08	2.55179	1.08791	0.6616	0.7978	0.1087	0.1602	15.4927	13.3702	1176.77	1325	183	184
Bhlhe40-/-	REPRO 15	6203	17509	0.0273	0.0176	0.068	0.056	0.08	0.08	1.53118	1.00765	0.6657	0.7995	0.109	0.1599	15.5498	13.2018	1177.14	1323.72	182	184
Gsdme-/-	REPRO 5	3949	11684	0.031	0.0257	0.08	0.07	0.104	0.09	1.48927	0.470325	0.6161	0.6639	0.091	0.1071	16.2608	15.8437	1218.13	1287.97	180	173
Gsdme-/-	REPRO 3	3949	11684	0.0307	0.0257	0.08	0.07	0.104	0.088	1.24115	0.527628	0.6076	0.6551	0.0918	0.106	16.2827	16.0151	1218.67	1284.43	178	173
Gsdme-/-	REPRO 29	3949	11684	0.0307	0.0256	0.08	0.07	0.104	0.09	1.1219	0.364773	0.6073	0.6624	0.0914	0.1067	16.2851	15.8981	1217.86	1287.25	180	173
Gsdme-/-	REPRO 20	3949	11684	0.0308	0.0256	0.08	0.07	0.104	0.09	2.4062	0.643741	0.6144	0.6599	0.0912	0.1059	16.2811	16.0404	1218.31	1283.8	179	174
Gsdme-/-	REPRO 11	3949	11684	0.0307	0.0257	0.08	0.07	0.104	0.09	2.05774	0.710085	0.606	0.6626	0.0916	0.1073	16.2675	15.8798	1218.4	1288.52	180	173
Josd1:-/-	REPRO 16	4142	12037	0.0273	0.0206	0.07	0.064	0.086	0.086	2.07475	0.059562	0.6713	0.8391	0.1025	0.1713	16.2691	12.5573	1270.28	1216.04	187	187
Josd1:-/-	REPRO 14	4142	12037	0.0276	0.0209	0.07	0.064	0.086	0.086	1.55895	0.0539216	0.6741	0.838	0.103	0.1707	16.4493	12.4775	1271.46	1215.86	187	187
Josd1:-/-	REPRO 21	4142	12037	0.0292	0.0197	0.07	0.06	0.086	0.086	1.35046	0.0704577	0.6696	0.8535	0.1028	0.1772	16.0527	11.9985	1271.28	1211.69	187	188
Josd1:-/-	REPRO 30	4142	12037	0.0288	0.0218	0.07	0.064	0.086	0.086	2.4128	0.0888317	0.6721	0.8384	0.1034	0.1713	15.8864	12.5081	1271.37	1217.68	187	188
Josd1:-/-	REPRO 4	4142	12037	0.0292	0.022	0.07	0.064	0.086	0.086	2.65412	0.0674615	0.6671	0.8389	0.1033	0.1706	16.0204	12.4811	1270.47	1216.68	187	188
Pitx1+/-	REPRO 24	4408	12974	0.0153	0.0188	0.044	0.062	0.054	0.094	9.43496	8.26528	0.6496	0.823	0.109	0.2179	15.6021	9.4844	1161.08	1383.76	164	186
Pitx1+/-	REPRO 19	4408	12974	0.0141	0.0182	0.044	0.062	0.054	0.098	7.17282	8.9985	0.6422	0.801	0.1104	0.2096	15.0318	9.9936	1157.27	1376.32	163	186
Pitx1+/-	REPRO 7	4408	12974	0.0138	0.0188	0.044	0.062	0.054	0.104	8.81014	10.713	0.6198	0.7943	0.11	0.1997	14.7261	10.3649	1156	1370.79	164	187
Pitx1+/-	REPRO 12	4408	12974	0.0143	0.019	0.044	0.062	0.054	0.104	8.35385	10.1787	0.63	0.7982	0.1102	0.1992	14.9154	10.3824	1156.36	1371.24	164	186
Pitx1+/-	REPRO 26	4408	12974	0.0137	0.0189	0.044	0.062	0.054	0.102	9.00729	8.58687	0.6315	0.7996	0.1111	0.2047	14.8178	10.1869	1158.81	1374.23	164	186
Sh3bp4-/-	REPRO 27	3954	11703	0.0233	0.0238	0.06	0.07	0.076	0.092	0.836473	0.0618328	0.6095	0.745	0.0859	0.1169	17.4263	16.5263	1209.69	1187.38	180	183
Sh3bp4-/-	REPRO 1	3954	11703	0.0225	0.0254	0.06	0.068	0.076	0.092	1.52325	0.365494	0.6046	0.7363	0.0863	0.1159	17.4012	16.5168	1209.78	1186.56	180	183
Sh3bp4-/-	REPRO 18	3954	11703	0.0227	0.0231	0.06	0.07	0.076	0.092	0.911034	0.0678677	0.6173	0.7422	0.0848	0.116	17.3263	16.5154	1212.51	1188.2	180	183
Sh3bp4-/-	REPRO 2	3954	11703	0.0226	0.0236	0.06	0.07	0.076	0.092	1.48028	0.169841	0.6063	0.7443	0.0864	0.1161	17.4121	16.492	1210.15	1186.75	180	183
Sh3bp4-/-	REPRO 13	3954	11703	0.0223	0.0236	0.06	0.07	0.076	0.092	1.89234	0.201738	0.5947	0.7363	0.088	0.116	17.1794	16.3974	1208.15	1187.38	181	183
Unk-/-	REPRO 25	4500	13404	0.02	0.0235	0.062	0.068	0.072	0.082	1.12317	0.0463942	0.6477	0.7771	0.0994	0.138	16.7379	14.6791	1245.07	1187.47	177	181
Unk-/-	REPRO 9	4500	13404	0.0201	0.023	0.062	0.068	0.072	0.082	2.30413	0.0852839	0.6455	0.7837	0.1002	0.1384	16.7419	14.5526	1245.52	1179.04	178	181
Unk-/-	REPRO 17	4500	13404	0.0207	0.0245	0.062	0.068	0.072	0.082	2.0305	0.0923785	0.6451	0.7762	0.0995	0.1381	16.5021	14.5828	1245.79	1189.29	177	180
Unk-/-	REPRO 23	4500	13404	0.0215	0.0247	0.062	0.068	0.072	0.082	1.75513	0.0866871	0.6544	0.7794	0.0988	0.1369	17.01	14.6937	1247.15	1190.19	178	181
Unk-/-	REPRO 22	4500	13404	0.0204	0.0237	0.06	0.07	0.072	0.082	2.86274	0.235355	0.6422	0.7806	0.0986	0.1378	16.7032	14.6707	1239.35	1186.11	178	181
			Mean	Articular cartilage								Subchondral bone
				Cg.V		Median Cg.Th		Maximum Cg.Th		Cg. Damage Area		SC BV/TV		SC Tb.Th		SC Tb.N		SC TMD		SC BMC
				(mm3)		(mm)		(mm)		(%)		(%)		(mm)		(1/mm)		(mg HA/cm3)		(median grey level)
				ICEµCT		ICEµCT		ICEµCT		JSR		ICEµCT		ICEµCT		ICEµCT		ICEµCT		scXRM
			Mouse Barcode	LTP	MTP	LTP	MTP	LTP	MTP	LTP	MTP	LTP	MTP	LTP	MTP	LTP	MTP	LTP	MTP	LTP	MTP
			Bhlhe40-/- (M02386731)	0.02702	0.01744	0.068	0.0572	0.08	0.08	2.17144	1.46912	0.66394	0.79764	0.10832	0.15986	15.549	13.3144	1176.64	1323.5	182.8	184.2
			Gsdme-/- (M02323184)	0.03078	0.02566	0.08	0.07	0.104	0.0896	1.66325	0.54331	0.61028	0.66078	0.0914	0.1066	16.2754	15.9354	1218.27	1286.39	179.4	173.2
			Josd1-/- (M02340215)	0.02842	0.021	0.07	0.0632	0.086	0.086	2.01021	0.0680469	0.67084	0.84158	0.103	0.17222	16.1356	12.4045	1270.97	1215.59	187	187.6
			Pitx1+/- (M02396994)	0.01424	0.01874	0.044	0.062	0.054	0.1004	8.55581	9.34846	0.63462	0.80322	0.11014	0.20622	15.0186	10.0824	1157.9	1375.27	163.8	186.2
			Sh3bp4-/- (M02322971)	0.02268	0.0239	0.06	0.0696	0.076	0.092	1.32867	0.173355	0.60648	0.74082	0.08628	0.11618	17.3491	16.4896	1210.06	1187.25	180.2	183
			Unk-/- (M02328236)	0.02054	0.02388	0.0616	0.0684	0.072	0.082	2.01514	0.10922	0.64698	0.7794	0.0993	0.13784	16.739	14.6358	1244.58	1186.42	177.6	180.8
			Standard error of the mean	Articular cartilage								Subchondral bone
				Cg.V		Median Cg.Th		Maximum Cg.Th		Cg. Damage Area		SC BV/TV		SC Tb.Th		SC Tb.N		SC TMD		SC BMC
				(mm3)		(mm)		(mm)		(%)		(%)		(mm)		(1/mm)		(mg HA/cm3)		(median grey level)
				ICEµCT		ICEµCT		ICEµCT		JSR		ICEµCT		ICEµCT		ICEµCT		ICEµCT		scXRM
			Mouse Barcode	LTP	MTP	LTP	MTP	LTP	MTP	LTP	MTP	LTP	MTP	LTP	MTP	LTP	MTP	LTP	MTP	LTP	MTP
			Bhlhe40-/- (M02386731)	8.60233e-05	0.000132665	0	0.000489898	0	0	0.252041	0.187045	0.0012015	0.00346578	0.000315278	0.00229491	0.0187891	0.121888	0.563428	3.43865	0.2	0.2
			Gsdme-/- (M02323184)	5.83095e-05	2.44949e-05	0	0	6.93889e-18	0.0004	0.245875	0.0613795	0.00206432	0.00156058	0.000141421	0.000282843	0.00477196	0.0389028	0.136367	0.956331	0.4	0.2
			Josd1-/- (M02340215)	0.000405463	0.00041833	0	0.0008	0	0	0.246959	0.00595686	0.0011822	0.0029862	0.000164317	0.00125355	0.0996178	0.102497	0.247743	1.02542	0	0.244949
			Pitx1+/- (M02396994)	0.000285657	0.00014	0	0	3.46945e-18	0.00193907	0.386968	0.470474	0.00516027	0.00506975	0.00034	0.00347813	0.154463	0.16526	0.930341	2.3511	0.2	0.2
			Sh3bp4-/- (M02322971)	0.000168523	0.000392428	0	0.0004	0	0	0.199405	0.0553625	0.00366421	0.00190195	0.00051517	0.000182757	0.0458046	0.0237265	0.701436	0.28769	0.2	0
			Unk-/- (M02328236)	0.000269444	0.00031686	0.0004	0.0004	0	0	0.288564	0.0325741	0.00205119	0.00133154	0.000282843	0.000254165	0.0808869	0.0284399	1.35167	1.97699	0.244949	0.2

## Sheet: Supplementary Figure 2
Supplementary Figure 2a): Joint phenotyping data for mice undergoing destabilisation of the medial meniscus (DMM) osteoarthritis provocation surgery				Tissue:	Articular cartilage																Subchondral bone
				Parameter (unit):	Cg.V				Median Cg.Th				Maximum Cg.Th				Cg. Damage Area				SC BV/TV				SC Tb.Th				SC Tb.N				SC TMD				SC BMC
				Unit:	(mm3)				(mm)				(mm)				(%)				(%)				(mm)				(1/mm)				(mg HA/cm3)				(median grey level)
				Technique:	ICEµCT				ICEµCT				ICEµCT				JSR				ICEµCT				ICEµCT				ICEµCT				ICEµCT				scXRM
				Plateau	LTP		MTP		LTP		MTP		LTP		MTP		LTP		MTP		LTP		MTP		LTP		MTP		LTP		MTP		LTP		MTP		LTP		MTP
				Limb:	Sham	DMM	Sham	DMM	Sham	DMM	Sham	DMM	Sham	DMM	Sham	DMM	Sham	DMM	Sham	DMM	Sham	DMM	Sham	DMM	Sham	DMM	Sham	DMM	Sham	DMM	Sham	DMM	Sham	DMM	Sham	DMM	Sham	DMM	Sham	DMM
Key				WT 1	0.0287	0.0205	0.024	0.0217	0.06	0.056	0.064	0.046	0.082	0.072	0.088	0.062	0.798983	0.291862	0.611457	14.9673	0.6914	0.5994	0.8032	0.8469	0.1037	0.0919	0.1593	0.2146	17.4219	14.8639	13.1181	10.2359	1237.72	1187.56	1191.82	1224.93	190	184	183	191
P<0.05	*			WT 3	0.0304	0.0321	0.0222	0.0146	0.07	0.072	0.052	0.054	0.08	0.09	0.086	0.078	0.965369	1.47522	0.253038	18.3396	0.6428	0.6544	0.7096	0.8699	0.0899	0.0913	0.1384	0.2101	17.2557	17.5394	13.7896	10.7873	1214.95	1133.41	1138.85	1349.11	185	190	179	184
P<0.01	**			WT 7	0.0241	0.0276	0.0213	0.021	0.056	0.066	0.062	0.056	0.068	0.08	0.086	0.078	0.126472	0.550617	0.752266	3.76357	0.5969	0.8074	0.6943	0.8889	0.0808	0.09	0.1425	0.1743	17.2628	17.2013	13.5349	12.266	1155.36	1204.7	1314.82	1181.03	180	179	179	183
P<0.001	***			WT 5	0.026	0.0243	0.0211	0.0131	0.05	0.056	0.052	0.05	0.072	0.076	0.078	0.072	0.619445	0.444414	0.375461	10.1104	0.5873	0.63	0.7622	0.8301	0.0855	0.1202	0.1137	0.2086	16.8964	17.1196	15.6421	10.3548	1159.99	1197.9	1165.16	1204.07	178	175	180	182
Paired 2-tailed t-test	T-test (P)			WT 9	0.0254	0.0296	0.0206	0.0056	0.058	0.066	0.052	0.044	0.072	0.074	0.076	0.0058	0.474017	1.42057	0.271553	35.5327	0.6871	0.6828	0.8557	0.9232	0.1139	0.1043	0.1837	0.2715	14.9691	17.4632	11.9175	7.2836	1190.83	1220.49	1359.27	1255.05	190	192	182	192
2-tailed Wilcoxon matched-pairs signed rank test	Wilcox M-PSR			WT 11	0.0279	0.0292	0.0267	0.0119	0.062	0.062	0.062	0.046	0.074	0.076	0.08	0.064	0.465141	0.356478	0.22701	25.9002	0.6996	0.6164	0.8795	0.9197	0.1142	0.0963	0.2293	0.2575	15.3953	16.549	10.1152	8.5662	1231.66	1134.23	1172.39	1303.57	191	186	187	191
				WT 13	0.0291	0.0312	0.0231	0.0159	0.068	0.07	0.056	0.054	0.09	0.088	0.084	0.078	0.42878	1.95259	0.248344	34.4523	0.6702	0.7138	0.7922	0.8832	0.11	0.0974	0.17	0.2173	15.7405	18.6087	12.5661	10.8363	1208.24	1125.97	1266.02	1340.22	185	186	187	189
				WT 15	0.0289	0.0311	0.0203	0.0028	0.06	0.064	0.052	0.024	0.08	0.08	0.082	0.042	0.907411	1.15619	1.06798	38.0263	0.6927	0.629	0.8224	0.9344	0.1094	0.0955	0.1523	0.3126	15.6186	16.7527	13.3258	6.6808	1170.33	1207.97	1299.49	1245.07	188	189	181	198
				WT 18	0.0274	0.023	0.0243	0.0212	0.06	0.062	0.062	0.058	0.086	0.082	0.08	0.086	0.213989	2.30892	0.920756	13.7679	0.6427	0.6805	0.864	0.8819	0.1029	0.1275	0.1853	0.2361	15.2171	14.5329	11.9581	9.5863	1151.46	1180.21	1327.97	1305.66	190	189	180	184
				WT 20	0.0317	0.0327	0.0268	0.0259	0.07	0.088	0.064	0.066	0.104	0.114	0.114	0.096	1.808	0.939577	1.03864	10.2167	0.6346	0.6589	0.8486	0.8864	0.099	0.1021	0.1989	0.2434	15.8953	16.1017	11.61	9.4776	1172.05	1162.26	1359.45	1258.58	183	186	180	189
				WT 22	0.0242	0.0351	0.0179	0.0235	0.062	0.076	0.046	0.08	0.09	0.112	0.08	0.124	0.688073	1.42373	1.09993	6.99027	0.5709	0.6238	0.5817	0.7632	0.0822	0.0953	0.0973	0.148	16.517	16.358	14.6787	13.1507	1122.98	1204.7	1115.09	1176.31	171	178	175	182
				WT 24	0.0268	0.0259	0.0259	0.0191	0.064	0.056	0.06	0.046	0.092	0.076	0.082	0.062	1.43687	2.32432	0.760225	7.72915	0.695	0.7068	0.8146	0.8428	0.1185	0.1108	0.1619	0.1941	14.7564	16.5866	13.0681	11.4461	1250.78	1225.75	1158.35	1202.62	186	189	182	177
				WT 26	0.0271	0.0305	0.0241	0.0256	0.066	0.066	0.058	0.056	0.088	0.086	0.084	0.084	1.06644	1.74417	0.704824	7.01886	0.7039	0.6162	0.8171	0.8015	0.1125	0.0929	0.1737	0.2068	15.9227	16.2989	12.6431	10.826	1241.71	1163.07	1219.76	1172.96	190	185	181	181
				WT 28	0.0242	0.0307	0.0206	0.0129	0.054	0.062	0.05	0.052	0.074	0.094	0.068	0.072	0.24315	2.04848	1.63147	31.4634	0.662	0.6324	0.8832	0.908	0.1165	0.1025	0.2219	0.2684	14.7159	15.4534	10.4425	7.977	1181.03	1178.85	1382.4	1257.31	190	187	185	189
				WT 30	0.0288	0.0274	0.0255	0.0081	0.064	0.064	0.062	0.052	0.09	0.082	0.086	0.07	0.375761	0.910117	0.656602	21.3651	0.6774	0.7048	0.8069	0.9083	0.1109	0.1178	0.1583	0.259	15.4556	15.5948	13.3983	7.9848	1203.62	1246.97	1196.9	1239.9	186	184	185	193
				WT 32	0.025	0.0292	0.0249	0.0199	0.058	0.066	0.056	0.06	0.08	0.09	0.078	0.07	0.773692	0.981315	0.820597	8.55531	0.6768	0.636	0.87	0.8914	0.1079	0.0998	0.1947	0.202	15.9579	15.8503	11.2125	11.2123	1249.06	1156.63	1236.09	1371.33	187	180	185	193
				Mean	0.0272313	0.0287563	0.0230813	0.016425	0.061375	0.06575	0.056875	0.05275	0.082625	0.08575	0.08325	0.0714875	0.711974	1.27054	0.71501	18.0124	0.658206	0.662037	0.800325	0.873738	0.103612	0.102225	0.167575	0.226519	15.9374	16.4296	12.6888	9.91698	1196.36	1183.17	1243.99	1255.48	185.625	184.938	181.938	187.375
				Minimum	0.0241	0.0205	0.0179	0.0028	0.05	0.056	0.046	0.024	0.068	0.072	0.068	0.0058	0.126472	0.291862	0.22701	3.76357	0.5709	0.5994	0.5817	0.7632	0.0808	0.09	0.0973	0.148	14.7159	14.5329	10.1152	6.6808	1122.98	1125.97	1115.09	1172.96	171	175	175	177
				Maximum	0.0317	0.0351	0.0268	0.0259	0.07	0.088	0.064	0.08	0.104	0.114	0.114	0.124	1.808	2.32432	1.63147	38.0263	0.7039	0.8074	0.8832	0.9344	0.1185	0.1275	0.2293	0.3126	17.4219	18.6087	15.6421	13.1507	1250.78	1246.97	1382.4	1371.33	191	192	187	198
				Median	0.02725	0.0294	0.02355	0.0175	0.061	0.065	0.057	0.053	0.081	0.082	0.082	0.072	0.653759	1.28838	0.728545	14.3676	0.6735	0.6452	0.81585	0.8848	0.10865	0.0986	0.16595	0.21595	15.8179	16.4535	12.8556	10.2953	1197.22	1183.89	1227.93	1250.06	186.5	186	181.5	189
				Test:	T-test (P)		Wilcox M-P SR		Wilcox M-P SR		Wilcox M-P SR		T-test (P)		Wilcox M-P SR		Wilcox M-P SR		Wilcox M-P SR		T-test (P)		Wilcox M-P SR		T-test (P)		T-test (P)		T-test (P)		Wilcox M-P SR		T-test (P)		Wilcox M-P SR		T-test (P)		T-test (P)
				P-value	0.185634		0.001312		0.021729		0.079407		0.250432		0.017334		0.013092		3.1e-05		0.839866		6.1e-05		0.728819		1.30518e-05		0.143963		3.1e-05		0.391494		0.743561		0.510337		0.00047707
				Significance	ns		**		*		ns		ns		*		*		***		ns		***		ns		***		ns		***		ns		ns		ns		***
Supplementary Figure 2b): Histology scores for mice undergoing destabilisation of the medial meniscus (DMM) osteoarthritis provocation surgery					OARSI Score						Histology summary		OARSI Sum scores					OARSI Max scores
											Mouse	Sham/DMM	MTP	MFC	LTP	LFC	Total joint	MTP	MFC	LTP	LFC	Total joint
Genotype	Weeks post DMM	Mouse	Sham/DMM	Section	MTP	MFC	LTP	LFC	Total joint		WT-2	Sham	0.5	2	3	1	6.5	0.5	1	2	1	2
C57BL/6 Charles River	12	WT-2	Sham	7.1	0	0	2	0	2		WT-4	Sham	1.5	1	3	4	9.5	1	1	2	2	2
C57BL/6 Charles River	12	WT-2	Sham	8.1	0.5	0	0	0	0.5		WT-8	Sham	0	0.5	1	1	2.5	0	0.5	1	1	1
C57BL/6 Charles River	12	WT-2	Sham	9.1	0	1	0	1	2		WT-10	Sham	1	4.5	0	0	5.5	1	2	0	0	2
C57BL/6 Charles River	12	WT-2	Sham	10.2	0	1	1	0	2		WT-14	Sham	0	1	3	0	4	0	1	1	0	1
C57BL/6 Charles River	12	WT-2	Sham	11.1	0	0	0	0	0		WT-16	Sham	2	1	0	0	3	1	1	0	0	1
C57BL/6 Charles River	12	WT-4	Sham	6.1	1	0	0	0	1		WT-19	Sham	1	0	2.5	2	5.5	0.5	0	1	2	2
C57BL/6 Charles River	12	WT-4	Sham	7.1	0	0	0	2	2		WT-23	Sham	1	1	0	2	4	1	1	0	2	2
C57BL/6 Charles River	12	WT-4	Sham	8.2	0.5	0	2	2	4.5		WT-25	Sham	3.5	2	2	6	13.5	1	1	1	2	2
C57BL/6 Charles River	12	WT-4	Sham	9.1	0	1	0	0	1		WT-27	Sham	3	2	2	0	7	1	1	1	0	1
C57BL/6 Charles River	12	WT-4	Sham	10.1	0	0	1	0	1		WT-31	Sham	0	0	0	0	0	0	0	0	0	0
C57BL/6 Charles River	12	WT-8	Sham	3.1	0	0.5	0	0	0.5		WT-2	DMM	9.5	9.5	4	5	28	3	3	1	2	3
C57BL/6 Charles River	12	WT-8	Sham	4.1	0	0	0	0	0		WT-4	DMM	22	23	3	3	51	5	5	2	2	5
C57BL/6 Charles River	12	WT-8	Sham	5.1	0	0	1	1	2		WT-8	DMM	7.5	6.5	1	1	16	2	2	1	1	2
C57BL/6 Charles River	12	WT-8	Sham	6.2	0	0	0	0	0		WT-10	DMM	12	9	0	1	22	3	3	0	1	3
C57BL/6 Charles River	12	WT-8	Sham	7.1	0	0	0	0	0		WT-14	DMM	12	10	2	1	25	4	4	1	1	4
C57BL/6 Charles River	12	WT-10	Sham	4.1	1	1	0	0	2		WT-16	DMM	14	14	4	1.5	33.5	4	4	1	1	4
C57BL/6 Charles River	12	WT-10	Sham	5.1	0	0	0	0	0		WT-19	DMM	12	6.5	5	0	23.5	3	2	2	0	3
C57BL/6 Charles River	12	WT-10	Sham	6.1	0	0.5	0	0	0.5		WT-23	DMM	6	3	4	5	18	2	1	2	2	2
C57BL/6 Charles River	12	WT-10	Sham	7.1	0	2	0	0	2		WT-25	DMM	11.5	8	2	4	25.5	3	2	2	2	3
C57BL/6 Charles River	12	WT-10	Sham	8.1	0	1	0	0	1		WT-27	DMM	12.5	14	6	7	39.5	4	4	2	3	4
C57BL/6 Charles River	12	WT-14	Sham	4.1	0	0	1	0	1		WT-31	DMM	10	4.5	2.5	1	18	3	3	1	1	3
C57BL/6 Charles River	12	WT-14	Sham	5.1	0	0	1	0	1			mean (sham)	1.22727	1.36364	1.5	1.45455	5.54545	0.636364	0.863636	0.818182	0.909091	1.45455
C57BL/6 Charles River	12	WT-14	Sham	6.1	0	0	0.5	0	0.5			SD	1.19087	1.26671	1.32288	1.96792	3.65003	0.452267	0.551856	0.750757	0.94388	0.687552
C57BL/6 Charles River	12	WT-14	Sham	7.2	0	1	0	0	1			mean (DMM)	11.7273	9.81818	3.04545	2.68182	27.2727	3.27273	3	1.36364	1.45455	3.27273
C57BL/6 Charles River	12	WT-14	Sham	8.1	0	0	0.5	0	0.5			SD	4.12531	5.5645	1.76712	2.26134	10.4937	0.904534	1.18322	0.6742	0.8202	0.904534
C57BL/6 Charles River	12	WT-16	Sham	4.2	1	0	0	0	1		Wilcoxon matched-pairs rank sum test	P-value	0.000977	0.000977	0.0469	0.2441	0.000977	0.000977	0.001953	0.1094	0.2656	0.001953
C57BL/6 Charles River	12	WT-16	Sham	5.1	1	1	0	0	2			Significance	***	***	*	ns	***	***	**	ns	ns	**
C57BL/6 Charles River	12	WT-16	Sham	6.1	0	0	0	0	0
C57BL/6 Charles River	12	WT-16	Sham	7.1	0	0	0	0	0
C57BL/6 Charles River	12	WT-16	Sham	8.2	0	0	0	0	0
C57BL/6 Charles River	12	WT-19	Sham	5.1	0.5	0	0	0	0.5
C57BL/6 Charles River	12	WT-19	Sham	6.1	0	0	1	0	1
C57BL/6 Charles River	12	WT-19	Sham	7.1	0.5	0	1	2	3.5
C57BL/6 Charles River	12	WT-19	Sham	8.1	0	0	0	0	0
C57BL/6 Charles River	12	WT-19	Sham	9.2	0	0	0.5	0	0.5
C57BL/6 Charles River	12	WT-23	Sham	4.1	0	0	0	2	2
C57BL/6 Charles River	12	WT-23	Sham	5.2	1	0	0	0	1
C57BL/6 Charles River	12	WT-23	Sham	6.2	0	0	0	0	0
C57BL/6 Charles River	12	WT-23	Sham	7.1	0	1	0	0	1
C57BL/6 Charles River	12	WT-23	Sham	8.3	0	n/a	0	0	0
C57BL/6 Charles River	12	WT-25	Sham	6.1	1	0	0	1	2
C57BL/6 Charles River	12	WT-25	Sham	7.2	0.5	0	1	1	2.5
C57BL/6 Charles River	12	WT-25	Sham	8.1	1	0	1	2	4
C57BL/6 Charles River	12	WT-25	Sham	9.1	1	1	0	2	4
C57BL/6 Charles River	12	WT-25	Sham	10.2	0	1	0	0	1
C57BL/6 Charles River	12	WT-27	Sham	5.2	0	0	0	0	0
C57BL/6 Charles River	12	WT-27	Sham	6.3	1	0	0	0	1
C57BL/6 Charles River	12	WT-27	Sham	7.1	1	0	0.5	0	1.5
C57BL/6 Charles River	12	WT-27	Sham	8.3	1	1	0.5	0	2.5
C57BL/6 Charles River	12	WT-27	Sham	9.1	0	1	1	0	2
C57BL/6 Charles River	12	WT-31	Sham	4.2	0	0	0	0	0
C57BL/6 Charles River	12	WT-31	Sham	5.1	0	0	0	0	0
C57BL/6 Charles River	12	WT-31	Sham	6.3	0	0	0	0	0
C57BL/6 Charles River	12	WT-31	Sham	7.1	0	0	0	0	0
C57BL/6 Charles River	12	WT-31	Sham	8.1	0	0	0	0	0
C57BL/6 Charles River	12	WT-2	DMM	7.1	2	2	0	0	4
C57BL/6 Charles River	12	WT-2	DMM	8.1	3	3	1	1	8
C57BL/6 Charles River	12	WT-2	DMM	9.1	2	3	1	1	7
C57BL/6 Charles River	12	WT-2	DMM	10	2	0.5	1	1	4.5
C57BL/6 Charles River	12	WT-2	DMM	11.1	0.5	1	1	2	4.5
C57BL/6 Charles River	12	WT-4	DMM	7.1	4	4	0	0	8
C57BL/6 Charles River	12	WT-4	DMM	8.1	5	5	2	1	13
C57BL/6 Charles River	12	WT-4	DMM	9.1	5	5	0	2	12
C57BL/6 Charles River	12	WT-4	DMM	10.2	5	5	1	0	11
C57BL/6 Charles River	12	WT-4	DMM	11.1	3	4	0	0	7
C57BL/6 Charles River	12	WT-8	DMM	6.1	2	0.5	0	0	2.5
C57BL/6 Charles River	12	WT-8	DMM	7.1	2	1	0	1	4
C57BL/6 Charles River	12	WT-8	DMM	8.1	2	2	0	0	4
C57BL/6 Charles River	12	WT-8	DMM	9.1	0.5	2	0	0	2.5
C57BL/6 Charles River	12	WT-8	DMM	10.1	1	1	1	0	3
C57BL/6 Charles River	12	WT-10	DMM	9.2	2	1	0	0	3
C57BL/6 Charles River	12	WT-10	DMM	10.1	2	1	0	0	3
C57BL/6 Charles River	12	WT-10	DMM	11.1	3	2	0	0	5
C57BL/6 Charles River	12	WT-10	DMM	12.1	2	2	0	1	5
C57BL/6 Charles River	12	WT-10	DMM	13.2	3	3	0	0	6
C57BL/6 Charles River	12	WT-14	DMM	7.1	2	0.5	1	0	3.5
C57BL/6 Charles River	12	WT-14	DMM	8.1	4	0.5	1	0	5.5
C57BL/6 Charles River	12	WT-14	DMM	9.3	3	3	0	0	6
C57BL/6 Charles River	12	WT-14	DMM	10.3	2	4	0	0	6
C57BL/6 Charles River	12	WT-14	DMM	11.1	1	2	0	1	4
C57BL/6 Charles River	12	WT-16	DMM	7.1	2	1	0	0	3
C57BL/6 Charles River	12	WT-16	DMM	8.2	4	3	1	0	8
C57BL/6 Charles River	12	WT-16	DMM	9.2	3	4	1	0	8
C57BL/6 Charles River	12	WT-16	DMM	10.1	3	3	1	0.5	7.5
C57BL/6 Charles River	12	WT-16	DMM	11.1	2	3	1	1	7
C57BL/6 Charles River	12	WT-19	DMM	5.1	2	1	1	0	4
C57BL/6 Charles River	12	WT-19	DMM	6.2	3	0.5	0	0	3.5
C57BL/6 Charles River	12	WT-19	DMM	7.2	3	1	1	0	5
C57BL/6 Charles River	12	WT-19	DMM	8.2	3	2	1	0	6
C57BL/6 Charles River	12	WT-19	DMM	9.2	1	2	2	0	5
C57BL/6 Charles River	12	WT-23	DMM	4.1	2	0	0	0	2
C57BL/6 Charles River	12	WT-23	DMM	5.1	2	1	2	2	7
C57BL/6 Charles River	12	WT-23	DMM	6.2	1	0.5	0	1	2.5
C57BL/6 Charles River	12	WT-23	DMM	7.3	0.5	0.5	1	*	2
C57BL/6 Charles River	12	WT-23	DMM	8.1	0.5	1	1	*	2.5
C57BL/6 Charles River	12	WT-25	DMM	5.2	3	1	0	0	4
C57BL/6 Charles River	12	WT-25	DMM	6.1	3	1	0	2	6
C57BL/6 Charles River	12	WT-25	DMM	7.1	3	2	2	1	8
C57BL/6 Charles River	12	WT-25	DMM	8.1	0.5	2	0	1	3.5
C57BL/6 Charles River	12	WT-25	DMM	9.3	2	2	0	0	4
C57BL/6 Charles River	12	WT-27	DMM	6.1	3	2	2	1	8
C57BL/6 Charles River	12	WT-27	DMM	7.1	4	2	2	0.5	8.5
C57BL/6 Charles River	12	WT-27	DMM	8.1	3	3	0	3	9
C57BL/6 Charles River	12	WT-27	DMM	9.1	2	4	0	2	8
C57BL/6 Charles River	12	WT-27	DMM	10.1	0.5	3	2	0.5	6
C57BL/6 Charles River	12	WT-31	DMM	6.1	1	0	0	0	1
C57BL/6 Charles River	12	WT-31	DMM	7.1	2	0.5	0	0	2.5
C57BL/6 Charles River	12	WT-31	DMM	8.2	3	0.5	1	1	5.5
C57BL/6 Charles River	12	WT-31	DMM	9.1	3	0.5	1	0	4.5
C57BL/6 Charles River	12	WT-31	DMM	10.1	1	3	0.5	0	4.5
Supplementary Figure 2c) Joint phenotyping data for Pitx1+/-mice	Tissue compartment:	Articular cartilage								Subchondral bone
	Parameter:	Cg.V		Median Cg.Th		Maximum Cg.Th		Cg. Damage Area		SC BV/TV		SC Tb.Th		SC Tb.N		SC TMD		SC BMC
	Unit:	(mm3)		(mm)		(mm)		(%)		(%)		(mm)		(1/mm)		(mg HA/cm3)		(median grey level)
	Technique:	ICEµCT		ICEµCT		ICEµCT		JSR		ICEµCT		ICEµCT		ICEµCT		ICEµCT		scXRM
	Reference range:	mean ± 2SD	2.5–97.5%	2.5–97.5%	2.5–97.5%	mean ± 2SD	2.5–97.5%	2.5–97.5%	2.5–97.5%	mean ± 2SD	2.5–97.5%	mean ± 2SD	mean ± 2SD	mean ± 2SD	2.5-97.5%	mean ± 2SD	2.5–97.5%	mean ± 2SD	mean ± 2SD
	Plateau:	LTP	MTP	LTP	MTP	LTP	MTP	LTP	MTP	LTP	MTP	LTP	MTP	LTP	MTP	LTP	MTP	LTP	MTP
WILD TYPE REFERENCE RANGE	Mean	0.03243	0.025705	0.07882	0.07224	0.09626	0.09748	0.884946	0.559677	63.2049	78.4421	0.09637	0.163334	16.2304	13.0167	1203.12	1251.86	182.38	182.85
	Standard deviation	0.00357877	0.00336849	0.00607093	0.00683	0.00748685	0.00695509	0.677775	0.556137	5.00913	6.96531	0.0115669	0.0372064	0.840772	1.91377	39.4758	68.64	5.3386	5.61991
	Mean minus 2SD	0.0252725	0.018968	0.0666781	0.05858	0.0812863	0.0835698	-0.470604	-0.552598	53.1866	64.5115	0.0732362	0.0889212	14.5488	9.18912	1124.17	1114.58	171.703	171.61
	Mean plus 2SD	0.0395875	0.032442	0.0909619	0.0859	0.111234	0.11139	2.2405	1.67195	73.2232	92.3727	0.119504	0.237747	17.9119	16.8442	1282.07	1389.14	193.057	194.09
	4SD RANGE	0.0143151	0.013474	0.0242837	0.02732	0.0299474	0.0278204	2.7111	2.22455	20.0365	27.8612	0.0462676	0.148826	3.36309	7.65507	157.903	274.56	21.3544	22.4796
	Median	0.03265	0.02525	0.08	0.072	0.097	0.096	0.719681	0.368301	63.51	80.065	0.09605	0.16565	16.3037	13.0036	1208.3	1240.31	182	183
	2.5% Percentile	0.025	0.0204	0.066	0.06	0.0801	0.08505	0.09525	0.01	53.14	63.91	0.07305	0.094	14.47	9.705	1129	1136	173	171
	97.5% Percentile	0.04	0.03421	0.08895	0.09095	0.11	0.1149	2.836	2.206	73.06	87.94	0.12	0.2359	17.8	16.6	1276	1378	194	192
	95% Interval	0.015	0.01381	0.02295	0.03095	0.0299	0.02985	2.74075	2.196	19.92	24.03	0.04695	0.1419	3.33	6.895	147	242	21	21
	Distribution (Shapiro-Wilk test)	Gaussian	non-Gaussian	non-Gaussian	non-Gaussian	Gaussian	Non-Gaussian	non-Gaussian	non-Gaussian	Gaussian	non-Gaussian	Gaussian	Gaussian	Gaussian	non-Gaussian	Gaussian	non-Gaussian	Gaussian	Gaussian
Genotype	Mouse Barcode	Pitx1:Het																		Mahalanobis Distance^2	Outlier (0, 1)	p-value
Pitx1:Het	M02379697	0.0155	0.0209	0.046	0.066	0.054	0.082	1.65826	4.43006	0.6961	0.8199	0.0958	0.1591	18.3378	13.5984	1240.08	1286.52	172	175	79.6747	1	9.76879e-10
Pitx1:Het	M02379698	0.0117	0.0202	0.036	0.062	0.048	0.084	0.909772	8.80566	0.6748	0.7997	0.0912	0.1349	18.0639	15.1379	1209.78	1230.37	181	169	241.075	1	0
Pitx1:Het	M02396994	0.0152	0.0194	0.044	0.062	0.054	0.098	10.2917	7.38594	0.6306	0.8266	0.1024	0.2115	15.2598	9.5313	1148.38	1378.86	164	185	300.586	1	0
Pitx1:Het	M02412423	0.0119	0.0225	0.05	0.07	0.072	0.078	11.7888	6.04965	0.6035	0.8355	0.0995	0.2264	13.9098	10.1662	1223.03	1279.9	182	168	309.303	1	0
Pitx1:Het	M02412428	0.0115	0.0216	0.054	0.066	0.064	0.082	3.54879	7.88099	0.5953	0.8338	0.1192	0.1936	13.7462	11.483	1171.6	1343.39	178	184	301.593	1	0
Pitx1:Het	M02435830	0.0223	0.0092	0.066	0.05	0.082	0.074	5.74526	25.6715	0.7728	0.9183	0.1222	0.2558	16.676	9.1395	1261.76	1326.25	182	198	1629.61	1	0
Pitx1:Het	M02435849	0.0158	0.0207	0.052	0.068	0.064	0.098	14.5381	3.91965	0.7088	0.8507	0.1246	0.2354	15.1637	9.684	1202.53	1347.66	183	194	259.051	1	0
	Sample mean	0.0148429	0.0192143	0.0497143	0.0634286	0.0625714	0.0851429	6.92582	9.16335	66.8843	84.0643	0.107843	0.202386	15.8796	11.2486	1208.16	1313.28	177.429	181.857
	Result against Ref. range	-4.9143	<0%	<0%	0.066	-4.4997	0.025	>100%	>100%	0.734537	0.735	0.99187	1.0496	-0.417184	0.204	0.127788	0.766	-0.927478	-0.176668
	P-values from Wilcoxon test	1.1277e-05	7.80377e-05	1.13183e-05	0.00306612	1.22354e-05	0.00318801	0.000138326	1.06623e-05	0.156373	0.0640208	0.0431573	0.0261685	0.499845	0.0342418	0.733712	0.0233368	0.0942653	0.820273

## Sheet: Supplementary Figure 3
Supplementary Figure 3e): Synovitis scores for mice undergoing destabilisation of the medial meniscus (DMM) osteoarthritis provocation surgery					Synovitis score												Synovitis score summary
					Lateral				Medial
					Pannus	Synovial hyperplasia	Sub-synovial inflammation	Total score	Pannus	Synovial hyperplasia	Sub-synovial inflammation	Total score							Synovitis mean scores
Genotype	Weeks post-DMM	Mouse	Sham/DMM	Section	(0-3)	(0-3)	(0-3)	(0-9)	(0-3)	(0-3)	(0-3)	(0-9)					Mouse	Sham/DMM	Lateral	Medial
C57BL/6 Charles River	12	WT-2	Sham	7.1	0	0	0	0	0	1	1	2					WT-2	Sham	0.2	0.8
C57BL/6 Charles River	12	WT-2	Sham	8.1	0	0	0	0	0	1	1	2					WT-4	Sham	1.4	0
C57BL/6 Charles River	12	WT-2	Sham	9.1	0	0	1	1	0	0	0	0					WT-8	Sham	1.4	0
C57BL/6 Charles River	12	WT-2	Sham	10.2	0	0	0	0	0	0	0	0					WT-10	Sham	0.4	0
C57BL/6 Charles River	12	WT-2	Sham	11.1	0	0	0	0	0	0	0	0					WT-14	Sham	1.2	0.2
C57BL/6 Charles River	12	WT-4	Sham	6.1	0	0	1	1	0	0	0	0					WT-16	Sham	0.6	0
C57BL/6 Charles River	12	WT-4	Sham	7.1	0	1	1	2	0	0	0	0					WT-19	Sham	0.6	0
C57BL/6 Charles River	12	WT-4	Sham	8.2	0	0	1	1	0	0	0	0					WT-23	Sham	0.6	0
C57BL/6 Charles River	12	WT-4	Sham	9.1	0	0	1	1	0	0	0	0					WT-25	Sham	1	0.2
C57BL/6 Charles River	12	WT-4	Sham	10.1	0	1	1	2	0	0	0	0					WT-27	Sham	0.8	0.2
C57BL/6 Charles River	12	WT-8	Sham	3.1	0	1	1	2	0	0	0	0					WT-31	Sham	1	0.6
C57BL/6 Charles River	12	WT-8	Sham	4.1	0	0	1	1	0	0	0	0					WT-2	DMM	0	1
C57BL/6 Charles River	12	WT-8	Sham	5.1	0	0	1	1	0	0	0	0					WT-4	DMM	0.6	1.8
C57BL/6 Charles River	12	WT-8	Sham	6.2	0	0	1	1	0	0	0	0					WT-8	DMM	0.4	0
C57BL/6 Charles River	12	WT-8	Sham	7.1	0	1	1	2	0	0	0	0					WT-10	DMM	0.2	1
C57BL/6 Charles River	12	WT-10	Sham	4.1	0	1	0	1	0	0	0	0					WT-14	DMM	0.6	1.2
C57BL/6 Charles River	12	WT-10	Sham	5.1	0	0	0	0	0	0	0	0					WT-16	DMM	0	1.2
C57BL/6 Charles River	12	WT-10	Sham	6.1	0	0	0	0	0	0	0	0					WT-19	DMM	0.2	1.4
C57BL/6 Charles River	12	WT-10	Sham	7.1	0	0	0	0	0	0	0	0					WT-23	DMM	1.2	2
C57BL/6 Charles River	12	WT-10	Sham	8.1	0	1	0	1	0	0	0	0					WT-25	DMM	0.6	1.6
C57BL/6 Charles River	12	WT-14	Sham	4.1	0	1	1	2	0	0	0	0					WT-27	DMM	1.4	0.8
C57BL/6 Charles River	12	WT-14	Sham	5.1	0	0	0	0	0	0	0	0					WT-31	DMM	1.8	0.4
C57BL/6 Charles River	12	WT-14	Sham	6.1	0	0	0	0	0	0	0	0						mean (sham)	0.836364	0.181818
C57BL/6 Charles River	12	WT-14	Sham	7.2	0	1	1	2	0	1	0	1						SD	0.398178	0.275021
C57BL/6 Charles River	12	WT-14	Sham	8.1	0	1	1	2	0	0	0	0						mean (DMM)	0.636364	1.12727
C57BL/6 Charles River	12	WT-16	Sham	4.2	0	0	0	0	0	0	0	0						SD	0.592069	0.588372
C57BL/6 Charles River	12	WT-16	Sham	5.1	0	0	0	0	0	0	0	0					Wilcoxon matched-pairs rank sum test	P-value	0.334	0.0059
C57BL/6 Charles River	12	WT-16	Sham	6.1	0	0	0	0	0	0	0	0						Significance (*P<0.05, **P<0.01)	ns	**
C57BL/6 Charles River	12	WT-16	Sham	7.1	0	0	1	1	0	0	0	0
C57BL/6 Charles River	12	WT-16	Sham	8.2	0	1	1	2	0	0	0	0
C57BL/6 Charles River	12	WT-19	Sham	5.1	0	1	1	2	0	0	0	0
C57BL/6 Charles River	12	WT-19	Sham	6.1	0	0	0	0	0	0	0	0
C57BL/6 Charles River	12	WT-19	Sham	7.1	0	0	0	0	0	0	0	0
C57BL/6 Charles River	12	WT-19	Sham	8.1	0	0	0	0	0	0	0	0
C57BL/6 Charles River	12	WT-19	Sham	9.2	0	1	0	1	0	0	0	0
C57BL/6 Charles River	12	WT-23	Sham	4.1	0	1	0	1	0	0	0	0
C57BL/6 Charles River	12	WT-23	Sham	5.2	0	1	0	1	0	0	0	0
C57BL/6 Charles River	12	WT-23	Sham	6.2	0	0	0	0	0	0	0	0
C57BL/6 Charles River	12	WT-23	Sham	7.1	0	1	0	1	0	0	0	0
C57BL/6 Charles River	12	WT-23	Sham	8.3	0	0	0	0	0	0	0	0
C57BL/6 Charles River	12	WT-25	Sham	6.1	0	0	0	0	0	1	0	1
C57BL/6 Charles River	12	WT-25	Sham	7.2	0	1	1	2	0	0	0	0
C57BL/6 Charles River	12	WT-25	Sham	8.1	0	1	1	2	0	0	0	0
C57BL/6 Charles River	12	WT-25	Sham	9.1	0	0	0	0	0	0	0	0
C57BL/6 Charles River	12	WT-25	Sham	10.2	0	1	0	1	0	0	0	0
C57BL/6 Charles River	12	WT-27	Sham	5.2	0	0	0	0	0	1	0	1
C57BL/6 Charles River	12	WT-27	Sham	6.3	0	0	1	1	0	0	0	0
C57BL/6 Charles River	12	WT-27	Sham	7.1	0	0	0	0	0	0	0	0
C57BL/6 Charles River	12	WT-27	Sham	8.3	0	0	1	1	0	0	0	0
C57BL/6 Charles River	12	WT-27	Sham	9.1	0	1	1	2	0	0	0	0
C57BL/6 Charles River	12	WT-31	Sham	4.2	0	0	1	1	0	1	1	2
C57BL/6 Charles River	12	WT-31	Sham	5.1	0	1	1	2	0	0	0	0
C57BL/6 Charles River	12	WT-31	Sham	6.3	0	0	0	0	0	0	0	0
C57BL/6 Charles River	12	WT-31	Sham	7.1	0	0	0	0	0	1	0	1
C57BL/6 Charles River	12	WT-31	Sham	8.1	0	1	1	2	0	0	0	0
C57BL/6 Charles River	12	WT-2	DMM	7.1	0	0	0	0	0	1	1	2
C57BL/6 Charles River	12	WT-2	DMM	8.1	0	0	0	0	0	1	1	2
C57BL/6 Charles River	12	WT-2	DMM	9.1	0	0	0	0	0	1	0	1
C57BL/6 Charles River	12	WT-2	DMM	10	0	0	0	0	0	0	0	0
C57BL/6 Charles River	12	WT-2	DMM	11.1	0	0	0	0	0	0	0	0
C57BL/6 Charles River	12	WT-4	DMM	7.1	0	0	0	0	0	1	1	2
C57BL/6 Charles River	12	WT-4	DMM	8.1	0	1	0	1	0	2	1	3
C57BL/6 Charles River	12	WT-4	DMM	9.1	0	1	1	2	0	0	0	0
C57BL/6 Charles River	12	WT-4	DMM	10.2	0	0	0	0	0	2	0	2
C57BL/6 Charles River	12	WT-4	DMM	11.1	0	0	0	0	0	2	0	2
C57BL/6 Charles River	12	WT-8	DMM	6.1	0	0	0	0	0	0	0	0
C57BL/6 Charles River	12	WT-8	DMM	7.1	0	0	0	0	0	0	0	0
C57BL/6 Charles River	12	WT-8	DMM	8.1	0	0	0	0	0	0	0	0
C57BL/6 Charles River	12	WT-8	DMM	9.1	0	1	1	2	0	0	0	0
C57BL/6 Charles River	12	WT-8	DMM	10.1	0	0	0	0	0	0	0	0
C57BL/6 Charles River	12	WT-10	DMM	9.2	0	0	0	0	0	1	0	1
C57BL/6 Charles River	12	WT-10	DMM	10.1	0	0	0	0	0	2	0	2
C57BL/6 Charles River	12	WT-10	DMM	11.1	0	0	0	0	0	0	0	0
C57BL/6 Charles River	12	WT-10	DMM	12.1	0	0	0	0	0	1	0	1
C57BL/6 Charles River	12	WT-10	DMM	13.2	0	1	0	1	0	1	0	1
C57BL/6 Charles River	12	WT-14	DMM	7.1	0	1	0	1	0	1	0	1
C57BL/6 Charles River	12	WT-14	DMM	8.1	0	0	0	0	0	1	0	1
C57BL/6 Charles River	12	WT-14	DMM	9.3	0	0	1	1	0	1	0	1
C57BL/6 Charles River	12	WT-14	DMM	10.3	0	0	0	0	0	1	0	1
C57BL/6 Charles River	12	WT-14	DMM	11.1	0	0	1	1	0	1	1	2
C57BL/6 Charles River	12	WT-16	DMM	7.1	0	0	0	0	0	1	1	2
C57BL/6 Charles River	12	WT-16	DMM	8.2	0	0	0	0	0	1	1	2
C57BL/6 Charles River	12	WT-16	DMM	9.2	0	0	0	0	0	1	1	2
C57BL/6 Charles River	12	WT-16	DMM	10.1	0	0	0	0	0	0	0	0
C57BL/6 Charles River	12	WT-16	DMM	11.1	0	0	0	0	0	0	0	0
C57BL/6 Charles River	12	WT-19	DMM	5.1	0	0	0	0	0	1	0	1
C57BL/6 Charles River	12	WT-19	DMM	6.2	0	0	0	0	0	1	0	1
C57BL/6 Charles River	12	WT-19	DMM	7.2	0	0	0	0	0	1	0	1
C57BL/6 Charles River	12	WT-19	DMM	8.2	0	0	0	0	0	1	1	2
C57BL/6 Charles River	12	WT-19	DMM	9.2	0	1	0	1	0	1	1	2
C57BL/6 Charles River	12	WT-23	DMM	4.1	0	0	0	0	0	1	1	2
C57BL/6 Charles River	12	WT-23	DMM	5.1	0	1	1	2	0	1	1	2
C57BL/6 Charles River	12	WT-23	DMM	6.2	0	1	1	2	0	2	1	3
C57BL/6 Charles River	12	WT-23	DMM	7.3	0	1	1	2	0	1	1	2
C57BL/6 Charles River	12	WT-23	DMM	8.1	0	0	0	0	0	1	0	1
C57BL/6 Charles River	12	WT-25	DMM	5.2	0	0	0	0	1	1	1	3
C57BL/6 Charles River	12	WT-25	DMM	6.1	0	1	1	2	0	0	1	1
C57BL/6 Charles River	12	WT-25	DMM	7.1	0	0	1	1	0	1	1	2
C57BL/6 Charles River	12	WT-25	DMM	8.1	0	0	0	0	0	1	1	2
C57BL/6 Charles River	12	WT-25	DMM	9.3	0	0	0	0	0	0	0	0
C57BL/6 Charles River	12	WT-27	DMM	6.1	0	1	0	1	0	2	0	2
C57BL/6 Charles River	12	WT-27	DMM	7.1	0	1	1	2	0	1	0	1
C57BL/6 Charles River	12	WT-27	DMM	8.1	0	1	1	2	0	1	0	1
C57BL/6 Charles River	12	WT-27	DMM	9.1	0	1	0	1	0	0	0	0
C57BL/6 Charles River	12	WT-27	DMM	10.1	0	1	0	1	0	0	0	0
C57BL/6 Charles River	12	WT-31	DMM	6.1	0	1	0	1	0	0	1	1
C57BL/6 Charles River	12	WT-31	DMM	7.1	0	1	1	2	0	1	0	1
C57BL/6 Charles River	12	WT-31	DMM	8.2	0	1	1	2	0	0	0	0
C57BL/6 Charles River	12	WT-31	DMM	9.1	0	1	1	2	0	0	0	0
C57BL/6 Charles River	12	WT-31	DMM	10.1	0	1	1	2	0	0	0	0

[truncated: 17 more sheets: Supplementary Figure 4, Supplementary Figure 5, Supplementary Figure 6, Supplementary Figure 7, Supplementary Figure 8, Supplementary Figure 10, Supplementary Data 1, Supplementary Data 2, Supplementary Data 3, Supplementary Data 4, Supplementary Data 6, Supplementary Data 7, Supplementary Data 13, Supplementary Data 15, Supplementary Data 16, Supplementary Data 17, Supplementary Data 18]
